# Supplementary material for: Contact-Inhibited Chemotaxis in De Novo and Sprouting Blood-Vessel Growth
Source: PLoS Comput Biol. 2008 Sep 19;4(9):e1000163. doi: 10.1371/journal.pcbi.1000163 (PMC2528254; doi:10.1371/journal.pcbi.1000163)
Supplement: Dataset S1 — Parameter files for the simulations shown in Figures 2, 4, 11, and 12, packed as a tar.gz archive To use, unpack the parameter-file archive and install the Tissue Simulation Toolkit (Protocol S1). Run the simulations from the command line using the command “vessel [parameter-file]”. Reproduce the other simulations by editing the parameter files using a standard text editor to set the values specified in the text. (4 KB ZIP) [file pcbi.1000163.s001.zip]

Archive with 18 entries (17 files):
- ParameterFiles
- ParameterFiles/.DS_Store
- ParameterFiles/default.ctb
- ParameterFiles/denovo_extensiononly_t200.par
- ParameterFiles/denovo_extensiononly_t50.par
- ParameterFiles/denovo_extensiononly_t50_vecadko.par
- ParameterFiles/denovo_extensionretraction_t200.par
- ParameterFiles/denovo_extensionretraction_t50.par
- ParameterFiles/denovo_extensionretraction_t50_vecadko.par
- ParameterFiles/index.html
- ParameterFiles/J.dat
- ParameterFiles/README
- ParameterFiles/sprout_extensiononly_t200.par
- ParameterFiles/sprout_extensiononly_t50.par
- ParameterFiles/sprout_extensiononly_t50_vecadko.par
- ParameterFiles/sprout_extensionretraction_t200.par
- ParameterFiles/sprout_extensionretraction_t50.par
- ParameterFiles/sprout_extensionretraction_t50_vecadko.par
