# Supplementary material for: Contact-Inhibited Chemotaxis in De Novo and Sprouting Blood-Vessel Growth
Source: PLoS Comput Biol. 2008 Sep 19;4(9):e1000163. doi: 10.1371/journal.pcbi.1000163 (PMC2528254; doi:10.1371/journal.pcbi.1000163)
Supplement: Dataset S1 — Parameter files for the simulations shown in Figures 2, 4, 11, and 12, packed as a tar.gz archive To use, unpack the parameter-file archive and install the Tissue Simulation Toolkit (Protocol S1). Run the simulations from the command line using the command “vessel [parameter-file]”. Reproduce the other simulations by editing the parameter files using a standard text editor to set the values specified in the text. (4 KB ZIP) [file pcbi.1000163.s001.zip › ParameterFiles/default.ctb]

0	254 254 254
1	0 0 0
2	254 0 0
3	254 254 0
4	0 0 254
5	255 0 255
6	0 255 255
7	0 255 0
8	85 85 85
9	198 113 113
10	113 198 113
11	142 142 56
12	113 113 198
13	142 56 142
14	56 142 142
15	170 170 170
16	76 113 158
17	73 91 91
18	35 43 43
19	164 173 173
20	0 55 91
21	115 145 165
22	255 191 0
23	0 24 40
24	153 145 58
25	193 193 193
26	39 39 39
27	232 232 232
28	112 112 112
29	190 190 190
30	185 142 142
31	114 156 156
32	86 128 171
33	226 208 208
34	102 78 78
35	213 213 213
36	153 153 153
37	0 0 63
38	214 214 214
39	173 173 173
40	204 204 204
41	115 115 115
42	76 76 76
43	128 128 128
44	239 239 239
45	141 227 141
46	155 155 155
47	134 227 227
48	156 156 156
49	191 191 191
50	131 131 131
51	53 53 53
52	176 0 0
53	33 33 33
54	8 91 8
55	187 187 187
56	93 93 93
57	107 107 107
58	7 7 7
59	22 22 22
60	45 45 45
61	73 73 73
62	146 146 146
63	125 125 125
64	0 0 176
65	0 91 0
66	105 32 172
67	178 192 220
68	198 213 226
69	139 153 181
70	55 5 29
71	142 130 154
72	255 0 102
73	255 56 131
74	255 161 181
75	255 153 0
76	168 97 12
77	135 61 56
78	109 211 57
79	171 77 0
80	5 122 11
81	204 255 102
82	255 102 204
83	25 39 133
84	140 255 216
85	173 217 121
86	99 61 255
87	106 169 216
88	198 101 255
89	204 102 102
90	249 198 100
91	46 140 104
92	53 70 30
93	166 36 161
94	57 70 175
95	162 0 255
96	125 168 175
97	204 153 255
98	255 204 153
99	177 177 21
100	185 109 173
101	194 206 255
102	155 46 255
103	236 9 73
104	255 243 82
105	255 166 35
106	255 240 98
107	148 144 84
108	173 236 192
109	40 167 167
110	102 200 143
111	255 85 71
112	67 255 63
113	100 108 5
114	99 165 179
115	189 50 90
116	25 26 61
117	117 107 208
118	211 255 216
119	82 222 197
120	204 204 51
121	255 51 51
122	21 61 193
123	218 48 185
124	27 87 111
125	80 80 80
126	93 88 203
127	211 170 217
128	114 229 88
129	147 181 255
130	44 89 162
131	88 37 47
132	39 67 115
133	218 153 64
134	155 94 170
135	43 165 64
136	44 69 216
137	181 255 97
138	27 51 167
139	146 137 226
140	86 129 185
141	153 90 255
142	94 146 183
143	190 81 44
144	149 86 66
145	111 55 188
146	207 106 193
147	39 8 154
148	76 58 255
149	91 89 165
150	225 225 225
151	159 40 108
152	235 255 215
153	43 26 106
154	110 89 179
155 254 254 254
156 252 252 252
157 249 249 249
158 247 247 247
159 244 244 244
160 242 242 242
161 239 239 239
162 237 237 237
163 234 234 234
164 232 232 232
165 229 229 229
166 226 226 226
167 224 224 224
168 221 221 221
169 219 219 219
170 216 216 216
171 214 214 214
172 211 211 211
173 209 209 209
174 206 206 206
175 204 204 204
176 201 201 201
177 198 198 198
178 196 196 196
179 193 193 193
180 191 191 191
181 188 188 188
182 186 186 186
183 183 183 183
184 181 181 181
185 178 178 178
186 175 175 175
187 173 173 173
188 170 170 170
189 168 168 168
190 165 165 165
191 163 163 163
192 160 160 160
193 158 158 158
194 155 155 155
195 153 153 153
196 150 150 150
197 147 147 147
198 145 145 145
199 142 142 142
200 140 140 140
201 137 137 137
202 135 135 135
203 132 132 132
204 130 130 130
205 127 127 127
206 124 124 124
207 122 122 122
208 119 119 119
209 117 117 117
210 114 114 114
211 112 112 112
212 109 109 109
213 107 107 107
214 104 104 104
215 102 102 102
216 99 99 99
217 96 96 96
218 94 94 94
219 91 91 91
220 89 89 89
221 86 86 86
222 84 84 84
223 81 81 81
224 79 79 79
225 76 76 76
226 73 73 73
227 71 71 71
228 68 68 68
229 66 66 66
230 63 63 63
231 61 61 61
232 58 58 58
233 56 56 56
234 53 53 53
235 51 51 51
236 48 48 48
237 45 45 45
238 43 43 43
239 40 40 40
240 38 38 38
241 35 35 35
242 33 33 33
243 30 30 30
244 28 28 28
245 25 25 25
246 22 22 22
247 20 20 20
248 17 17 17
249 15 15 15
250 12 12 12
251 10 10 10
252 7 7 7
253 5 5 5
254 2 2 2
255 0 0 0
