# Supplementary material for: Contact-Inhibited Chemotaxis in De Novo and Sprouting Blood-Vessel Growth
Source: PLoS Comput Biol. 2008 Sep 19;4(9):e1000163. doi: 10.1371/journal.pcbi.1000163 (PMC2528254; doi:10.1371/journal.pcbi.1000163)
Supplement: Dataset S1 — Parameter files for the simulations shown in Figures 2, 4, 11, and 12, packed as a tar.gz archive To use, unpack the parameter-file archive and install the Tissue Simulation Toolkit (Protocol S1). Run the simulations from the command line using the command “vessel [parameter-file]”. Reproduce the other simulations by editing the parameter files using a standard text editor to set the values specified in the text. (4 KB ZIP) [file pcbi.1000163.s001.zip › ParameterFiles/sprout_extensiononly_t50_vecadko.par]

# Parameter file for sprouting angiogenesis 
# on small field (200x200).

# Cellular Potts parameters
T = 50
target_area = 50
target_length = 0
lambda = 25
lambda2 = 0
Jtable = J.dat
conn_diss = 0
vecadherinknockout = true
extensiononly = true
chemotaxis = 500
border_energy = 100

# note: do not change the following parameters for "long" cells (lambda2>0)
neighbours = 3
periodic_boundaries = false

# PDE parameters
n_chem = 1
diff_coeff = 1e-13
decay_rate = 1e-3
secr_rate = 1e-3
saturation = 0.
dt = 2.
dx = 2e-6
pde_its = 15

# initial conditions (create a "blob" of cells in the middle)
n_init_cells = 1
size_init_cells = 50
sizex = 200
sizey = 200
divisions = 7
mcs = 20001
rseed = -1
subfield = 1
relaxation = 100

# output
storage_stride = 10
graphics = true
store = false
datadir = .
