# Supplementary material for: Contact-Inhibited Chemotaxis in De Novo and Sprouting Blood-Vessel Growth
Source: PLoS Comput Biol. 2008 Sep 19;4(9):e1000163. doi: 10.1371/journal.pcbi.1000163 (PMC2528254; doi:10.1371/journal.pcbi.1000163)
Supplement: Protocol S1 — Tissue Simulation Toolkit v0.1.3. The source code for the software used for the simulations presented in this paper is also available from http://sourceforge.net/projects/tst. Installation: Unpack and compile according to the instructions given in the INSTALL file The code is written in C++ using the cross-platform (Windows, Mac, or Unix/Linux) library Qt (available from www.trolltech.com). (332 KB ZIP) [file pcbi.1000163.s002.zip]

Archive with 252 entries (249 files):
- TST0.1.3
- TST0.1.3/adhesion.par
- TST0.1.3/adhesiveJ.dat
- TST0.1.3/angiogenesis.par
- TST0.1.3/ca.cpp
- TST0.1.3/ca.h
- TST0.1.3/cell.cpp
- TST0.1.3/cell.h
- TST0.1.3/CellularPotts2.pro
- TST0.1.3/chemotaxis.par
- TST0.1.3/conrec.cpp
- TST0.1.3/conrec.h
- TST0.1.3/COPYING
- TST0.1.3/crash.cpp
- TST0.1.3/crash.h
- TST0.1.3/default.ctb
- TST0.1.3/default.par
- TST0.1.3/dish.cpp
- TST0.1.3/dish.h
- TST0.1.3/Doxyfile
- TST0.1.3/engulfment.cpp
- TST0.1.3/exercises.pdf
- TST0.1.3/graph.h
- TST0.1.3/html
- TST0.1.3/html/annotated.html
- TST0.1.3/html/ca_8cpp.html
- TST0.1.3/html/ca_8h-source.html
- TST0.1.3/html/ca_8h.html
- TST0.1.3/html/cell_8cpp.html
- TST0.1.3/html/cell_8h-source.html
- TST0.1.3/html/cell_8h.html
- TST0.1.3/html/classCell-members.html
- TST0.1.3/html/classCell.html
- TST0.1.3/html/classCellularPotts-members.html
- TST0.1.3/html/classCellularPotts.html
- TST0.1.3/html/classDir-members.html
- TST0.1.3/html/classDir.html
- TST0.1.3/html/classDish-members.html
- TST0.1.3/html/classDish.html
- TST0.1.3/html/classGraphics-members.html
- TST0.1.3/html/classGraphics.html
- TST0.1.3/html/classGraphics.png
- TST0.1.3/html/classInfo-members.html
- TST0.1.3/html/classInfo.html
- TST0.1.3/html/classParameter-members.html
- TST0.1.3/html/classParameter.html
- TST0.1.3/html/classPDE-members.html
- TST0.1.3/html/classPDE.html
- TST0.1.3/html/classPoint-members.html
- TST0.1.3/html/classPoint.html
- TST0.1.3/html/classQtGraphics-members.html
- TST0.1.3/html/classQtGraphics.html
- TST0.1.3/html/classQtGraphics.png
- TST0.1.3/html/classX11Graphics-members.html
- TST0.1.3/html/classX11Graphics.html
- TST0.1.3/html/classX11Graphics.png
- TST0.1.3/html/conrec_8cpp.html
- TST0.1.3/html/conrec_8h-source.html
- TST0.1.3/html/conrec_8h.html
- TST0.1.3/html/crash_8cpp.html
- TST0.1.3/html/crash_8h-source.html
- TST0.1.3/html/crash_8h.html
- TST0.1.3/html/dish_8cpp.html
- TST0.1.3/html/dish_8h-source.html
- TST0.1.3/html/dish_8h.html
- TST0.1.3/html/doxygen.css
- TST0.1.3/html/doxygen.png
- TST0.1.3/html/engulfment_8cpp.html
- TST0.1.3/html/files.html
- TST0.1.3/html/functions.html
- TST0.1.3/html/functions_func.html
- TST0.1.3/html/functions_rela.html
- TST0.1.3/html/functions_vars.html
- TST0.1.3/html/globals.html
- TST0.1.3/html/globals_defs.html
- TST0.1.3/html/globals_eval.html
- TST0.1.3/html/globals_func.html
- TST0.1.3/html/globals_type.html
- TST0.1.3/html/globals_vars.html
- TST0.1.3/html/graph_8h-source.html
- TST0.1.3/html/graph_8h.html
- TST0.1.3/html/hierarchy.html
- TST0.1.3/html/hull_8cpp.html
- TST0.1.3/html/hull_8h-source.html
- TST0.1.3/html/hull_8h.html
- TST0.1.3/html/index.html
- TST0.1.3/html/info_8cpp.html
- TST0.1.3/html/info_8h-source.html
- TST0.1.3/html/info_8h.html
- TST0.1.3/html/mainpage_8h-source.html
- TST0.1.3/html/mainpage_8h.html
- TST0.1.3/html/misc_8cpp.html
- TST0.1.3/html/misc_8h-source.html
- TST0.1.3/html/misc_8h.html
- TST0.1.3/html/namespaceColourMode.html
- TST0.1.3/html/namespacemembers.html
- TST0.1.3/html/namespacemembers_eval.html
- TST0.1.3/html/namespaces.html
- TST0.1.3/html/namespacestd.html
- TST0.1.3/html/output_8cpp.html
- TST0.1.3/html/output_8h-source.html
- TST0.1.3/html/output_8h.html
- TST0.1.3/html/parameter_8cpp.html
- TST0.1.3/html/parameter_8h-source.html
- TST0.1.3/html/parameter_8h.html
- TST0.1.3/html/parse_8cpp.html
- TST0.1.3/html/parse_8h-source.html
- TST0.1.3/html/parse_8h.html
- TST0.1.3/html/pde_8cpp.html
- TST0.1.3/html/pde_8h-source.html
- TST0.1.3/html/pde_8h.html
- TST0.1.3/html/pushing_8cpp.html
- TST0.1.3/html/qt3graph_8cpp.html
- TST0.1.3/html/qtgraph_8cpp.html
- TST0.1.3/html/qtgraph_8h-source.html
- TST0.1.3/html/qtgraph_8h.html
- TST0.1.3/html/random_8cpp.html
- TST0.1.3/html/random_8h-source.html
- TST0.1.3/html/random_8h.html
- TST0.1.3/html/sorting_8cpp.html
- TST0.1.3/html/sqr_8h-source.html
- TST0.1.3/html/sqr_8h.html
- TST0.1.3/html/sticky_8h-source.html
- TST0.1.3/html/sticky_8h.html
- TST0.1.3/html/structco-members.html
- TST0.1.3/html/structco.html
- TST0.1.3/html/structli-members.html
- TST0.1.3/html/structli.html
- TST0.1.3/html/tumor_8cpp.html
- TST0.1.3/html/vessel_8cpp.html
- TST0.1.3/html/warning_8cpp.html
- TST0.1.3/html/warning_8h-source.html
- TST0.1.3/html/warning_8h.html
- TST0.1.3/html/x11graph_8cpp.html
- TST0.1.3/html/x11graph_8h-source.html
- TST0.1.3/html/x11graph_8h.html
- TST0.1.3/hull.cpp
- TST0.1.3/hull.h
- TST0.1.3/info.cpp
- TST0.1.3/info.h
- TST0.1.3/init.xpm
- TST0.1.3/INSTALL
- TST0.1.3/J.dat
- TST0.1.3/Jengulf.dat
- TST0.1.3/Jnoadhesion.dat
- TST0.1.3/Jpepperandsalt.dat
- TST0.1.3/Jsorting.dat
- TST0.1.3/Jtumor.dat
- TST0.1.3/latex
- TST0.1.3/latex/annotated.tex
- TST0.1.3/latex/ca_8cpp.tex
- TST0.1.3/latex/ca_8h.tex
- TST0.1.3/latex/cell_8cpp.tex
- TST0.1.3/latex/cell_8h.tex
- TST0.1.3/latex/classCell.tex
- TST0.1.3/latex/classCellularPotts.tex
- TST0.1.3/latex/classDir.tex
- TST0.1.3/latex/classDish.tex
- TST0.1.3/latex/classGraphics.eps
- TST0.1.3/latex/classGraphics.tex
- TST0.1.3/latex/classInfo.tex
- TST0.1.3/latex/classParameter.tex
- TST0.1.3/latex/classPDE.tex
- TST0.1.3/latex/classPoint.tex
- TST0.1.3/latex/classQtGraphics.eps
- TST0.1.3/latex/classQtGraphics.tex
- TST0.1.3/latex/classX11Graphics.eps
- TST0.1.3/latex/classX11Graphics.tex
- TST0.1.3/latex/conrec_8cpp.tex
- TST0.1.3/latex/conrec_8h.tex
- TST0.1.3/latex/crash_8cpp.tex
- TST0.1.3/latex/crash_8h.tex
- TST0.1.3/latex/dish_8cpp.tex
- TST0.1.3/latex/dish_8h.tex
- TST0.1.3/latex/doxygen.sty
- TST0.1.3/latex/engulfment_8cpp.tex
- TST0.1.3/latex/files.tex
- TST0.1.3/latex/graph_8h.tex
- TST0.1.3/latex/Helvetica.ttf
- TST0.1.3/latex/hierarchy.tex
- TST0.1.3/latex/hull_8cpp.tex
- TST0.1.3/latex/hull_8h.tex
- TST0.1.3/latex/index.tex
- TST0.1.3/latex/info_8cpp.tex
- TST0.1.3/latex/info_8h.tex
- TST0.1.3/latex/mainpage_8h.tex
- TST0.1.3/latex/Makefile
- TST0.1.3/latex/misc_8cpp.tex
- TST0.1.3/latex/misc_8h.tex
- TST0.1.3/latex/namespaceColourMode.tex
- TST0.1.3/latex/namespaces.tex
- TST0.1.3/latex/namespacestd.tex
- TST0.1.3/latex/output_8cpp.tex
- TST0.1.3/latex/output_8h.tex
- TST0.1.3/latex/parameter_8cpp.tex
- TST0.1.3/latex/parameter_8h.tex
- TST0.1.3/latex/parse_8cpp.tex
- TST0.1.3/latex/parse_8h.tex
- TST0.1.3/latex/pde_8cpp.tex
- TST0.1.3/latex/pde_8h.tex
- TST0.1.3/latex/pushing_8cpp.tex
- TST0.1.3/latex/qt3graph_8cpp.tex
- TST0.1.3/latex/qtgraph_8cpp.tex
- TST0.1.3/latex/qtgraph_8h.tex
- TST0.1.3/latex/random_8cpp.tex
- TST0.1.3/latex/random_8h.tex
- TST0.1.3/latex/refman.tex
- TST0.1.3/latex/sorting_8cpp.tex
- TST0.1.3/latex/sqr_8h.tex
- TST0.1.3/latex/sticky_8h.tex
- TST0.1.3/latex/structco.tex
- TST0.1.3/latex/structli.tex
- TST0.1.3/latex/tumor_8cpp.tex
- TST0.1.3/latex/vessel_8cpp.tex
- TST0.1.3/latex/warning_8cpp.tex
- TST0.1.3/latex/warning_8h.tex
- TST0.1.3/latex/x11graph_8cpp.tex
- TST0.1.3/latex/x11graph_8h.tex
- TST0.1.3/longcells.par
- TST0.1.3/longcellsux.par
- TST0.1.3/mainpage.h
- TST0.1.3/Makefile
- TST0.1.3/misc.cpp
- TST0.1.3/misc.h
- TST0.1.3/output.cpp
- TST0.1.3/output.h
- TST0.1.3/overview.dat
- TST0.1.3/parameter.cpp
- TST0.1.3/parameter.h
- TST0.1.3/parse.cpp
- TST0.1.3/parse.h
- TST0.1.3/pde.cpp
- TST0.1.3/pde.h
- TST0.1.3/pushing.cpp
- TST0.1.3/qt3graph.cpp
- TST0.1.3/qtgraph.cpp
- TST0.1.3/qtgraph.h
- TST0.1.3/random.cpp
- TST0.1.3/random.h
- TST0.1.3/roundcells.par
- TST0.1.3/roundcellsko.par
- TST0.1.3/sorting.cpp
- TST0.1.3/sorting.par
- TST0.1.3/sqr.h
- TST0.1.3/sticky.h
- TST0.1.3/tumor.cpp
- TST0.1.3/tumor.par
- TST0.1.3/vessel.cpp
- TST0.1.3/warning.cpp
- TST0.1.3/warning.h
- TST0.1.3/x11graph.cpp
- TST0.1.3/x11graph.h
