# Supplementary material for: Contact-Inhibited Chemotaxis in De Novo and Sprouting Blood-Vessel Growth
Source: PLoS Comput Biol. 2008 Sep 19;4(9):e1000163. doi: 10.1371/journal.pcbi.1000163 (PMC2528254; doi:10.1371/journal.pcbi.1000163)
Supplement: Protocol S1 — Tissue Simulation Toolkit v0.1.3. The source code for the software used for the simulations presented in this paper is also available from http://sourceforge.net/projects/tst. Installation: Unpack and compile according to the instructions given in the INSTALL file The code is written in C++ using the cross-platform (Windows, Mac, or Unix/Linux) library Qt (available from www.trolltech.com). (332 KB ZIP) [file pcbi.1000163.s002.zip › TST0.1.3/adhesiveJ.dat]

2
0
20 1
