# Supplementary material for: Contact-Inhibited Chemotaxis in De Novo and Sprouting Blood-Vessel Growth
Source: PLoS Comput Biol. 2008 Sep 19;4(9):e1000163. doi: 10.1371/journal.pcbi.1000163 (PMC2528254; doi:10.1371/journal.pcbi.1000163)
Supplement: Protocol S1 — Tissue Simulation Toolkit v0.1.3. The source code for the software used for the simulations presented in this paper is also available from http://sourceforge.net/projects/tst. Installation: Unpack and compile according to the instructions given in the INSTALL file The code is written in C++ using the cross-platform (Windows, Mac, or Unix/Linux) library Qt (available from www.trolltech.com). (332 KB ZIP) [file pcbi.1000163.s002.zip › TST0.1.3/ca.cpp]

/* 

Copyright 1995-2006 Roeland Merks, Nick Savill

This file is part of Tissue Simulation Toolkit.

Tissue Simulation Toolkit is free software; you can redistribute
it and/or modify it under the terms of the GNU General Public
License as published by the Free Software Foundation; either
version 2 of the License, or (at your option) any later version.

Tissue Simulation Toolkit is distributed in the hope that it will
be useful, but WITHOUT ANY WARRANTY; without even the implied
warranty of MERCHANTABILITY or FITNESS FOR A PARTICULAR PURPOSE.
See the GNU General Public License for more details.

You should have received a copy of the GNU General Public License
along with Tissue Simulation Toolkit; if not, write to the Free
Software Foundation, Inc., 51 Franklin St, Fifth Floor, Boston, MA
02110-1301 USA

*/


/* CA.cpp: implementation of Glazier & Graner's Cellular Potts Model */

// This code derives from a Cellular Potts implementation written around 1995
// by Nick Savill

#include <stdio.h>
#include <math.h>
#include <cstdlib>
#include "sticky.h"
#include "random.h"
#include "ca.h"
#include "parameter.h"
#include "dish.h"
#include "sqr.h"
#include "crash.h"
#include "hull.h"

#define ZYGFILE(Z) <Z.xpm>
#define XPM(Z) Z ## _xpm
#define ZYGXPM(Z) XPM(Z)

/* define default zygote */
/* NOTE: ZYGOTE is normally defined in Makefile!!!!!! */
#ifndef ZYGOTE
#define ZYGOTE init
#include "init.xpm"
#else
#include ZYGFILE(ZYGOTE)
#endif

/* STATIC DATA MEMBER INITIALISATION */
double copyprob[BOLTZMANN]; 


const int CellularPotts::nx[25] = {0, 0, 1, 0,-1, 1, 1,-1,-1, 0, 2, 0, -2, 1, 2, 2, 1,-1,-2,-2,-1, 0, 2, 0,-2 };
const int CellularPotts::ny[25] = {0,-1, 0, 1, 0,-1, 1, 1,-1,-2, 0, 2,  0,-2,-1, 1, 2, 2, 1,-1,-2,-2, 0, 2, 0 };

const int CellularPotts::nbh_level[5] = { 0, 4, 8, 20, 24 };
int CellularPotts::shuffleindex[9]={0,1,2,3,4,5,6,7,8};

extern Parameter par;


/** PRIVATE **/

using namespace std;
void CellularPotts::BaseInitialisation(vector<Cell> *cells) {
  CopyProb(par.T);
  cell=cells;
  if (par.neighbours>=1 && par.neighbours<=4)
    n_nb=nbh_level[par.neighbours];
  else 
    throw "Panic in CellularPotts: parameter neighbours invalid (choose [1-4]).";
  
}

CellularPotts::CellularPotts(vector<Cell> *cells,
			     const int sx, const int sy) {
  
  sigma=0;
  frozen=false;
  thetime=0;
  zygote_area=0;

  
  BaseInitialisation(cells);
  sizex=sx;
  sizey=sy;

  AllocateSigma(sx,sy);
  
  
  // fill borders with special border state
  for (int x=0;x<sizex;x++) {
    sigma[x][0]=-1;
    sigma[x][sizey-1]=-1;
  }
  for (int y=0;y<sizey;y++) {
    sigma[0][y]=-1;
    sigma[sizex-1][y]=-1;
  }
  
  if (par.neighbours>=1 && par.neighbours<=4)
    n_nb=nbh_level[par.neighbours];
  else 
    throw "Panic in CellularPotts: parameter neighbours invalid (choose [1-4])";
}

CellularPotts::CellularPotts(void) {

  sigma=0;
  sizex=0; sizey=0;
  frozen=false;
  thetime=0;
  zygote_area=0;

  CopyProb(par.T);

  // fill borders with special border state
  for (int x=0;x<sizex;x++) {
    sigma[x][0]=-1;
    sigma[x][sizey-1]=-1;
  }
  for (int y=0;y<sizey;y++) {
    sigma[0][y]=-1;
    sigma[sizex-1][y]=-1;
  }
  if (par.neighbours>=1 && par.neighbours<=4)
    n_nb=nbh_level[par.neighbours];
  else 
    throw "Panic in CellularPotts: parameter neighbours invalid (choose [1-4])";
}

// destructor (virtual)
CellularPotts::~CellularPotts(void) {
  if (sigma) {
    free(sigma[0]);
    free(sigma);
    sigma=0;
  }
}

void CellularPotts::AllocateSigma(int sx, int sy) {
  
  sizex=sx; sizey=sy;
  
  sigma=(int **)malloc(sizex*sizeof(int *));
  if (sigma==NULL)
    MemoryWarning();
  
  sigma[0]=(int *)malloc(sizex*sizey*sizeof(int));
  if (sigma[0]==NULL)  
    MemoryWarning();
  
  
  {for (int i=1;i<sizex;i++) 
    sigma[i]=sigma[i-1]+sizey;}
  
  /* Clear CA plane */
   {for (int i=0;i<sizex*sizey;i++) 
     sigma[0][i]=0; }

}

void CellularPotts::IndexShuffle() {

  int i;
  int temp;
  int index1,index2;
  
  for (i=0;i<9;i++) {
    
    index1=RandomNumber(8);
    index2=RandomNumber(8);

    temp=shuffleindex[index1];
    shuffleindex[index1]=shuffleindex[index2];
    shuffleindex[index2]=temp;

  }
}


double sat(double x) {
  
  return x/(par.saturation*x+1.);
  //return x;

}
  
int CellularPotts::DeltaH(int x,int y, int xp, int yp, PDE *PDEfield)       
{
  int DH = 0;
  int i, sxy, sxyp;
  int neighsite;

  /* Compute energydifference *IF* the copying were to occur */
  sxy = sigma[x][y];
  sxyp = sigma[xp][yp];
    
  /* DH due to cell adhesion */
  for (i=1;i<=n_nb;i++) {
    int xp2,yp2;
    xp2=x+nx[i]; yp2=y+ny[i];
    if (par.periodic_boundaries) {
      
      // since we are asynchronic, we cannot just copy the borders once 
      // every MCS
      
      if (xp2<=0)
	xp2=sizex-2+xp2;
      if (yp2<=0)
	yp2=sizey-2+yp2;
      if (xp2>=sizex-1)
	xp2=xp2-sizex+2;
      if (yp2>=sizey-1)
	yp2=yp2-sizey+2;
    
      neighsite=sigma[xp2][yp2];
	
    
    } else {
      
      if (xp2<=0 || yp2<=0 
	  || xp2>=sizex-1 || yp2>=sizey-1)
	neighsite=-1;
      else
	neighsite=sigma[xp2][yp2];
	
    }
    
    if (neighsite==-1) { // border 
      DH += (sxyp==0?0:par.border_energy)-
	(sxy==0?0:par.border_energy);
    } else {
      DH += (*cell)[sxyp].EnergyDifference((*cell)[neighsite]) 
	- (*cell)[sxy].EnergyDifference((*cell)[neighsite]);
    }
  }

  
  // lambda is determined by chemical 0
    
  //cerr << "[" << lambda << "]";
  if ( sxyp == MEDIUM ) {
    DH += (int)(par.lambda *  (1. - 2. *   
			       (double) ( (*cell)[sxy].Area() - (*cell)[sxy].TargetArea()) ));
  }
  else if ( sxy == MEDIUM ) {
    DH += (int)((par.lambda * (1. + 2. *  
			       (double) ( (*cell)[sxyp].Area() - (*cell)[sxyp].TargetArea()) )));
  }
  else
    DH += (int)((par.lambda * (2.+  2.  * (double) 
			       (  (*cell)[sxyp].Area() - (*cell)[sxyp].TargetArea()
			       - (*cell)[sxy].Area() + (*cell)[sxy].TargetArea() )) ));


  /* Chemotaxis */
  if (PDEfield && (par.vecadherinknockout || (sxyp==0 || sxy==0))) {
    
    // copying from (xp, yp) into (x,y)
    // If par.extensiononly == true, apply CompuCell's method, i.e.
    // only chemotactic extensions contribute to energy change
    if (!( par.extensiononly && sxyp==0)) {
      int DDH=(int)(par.chemotaxis*(sat(PDEfield->Sigma(0,x,y))-sat(PDEfield->Sigma(0,xp,yp))));
    
      DH-=DDH;
    }
  }

  
  const double lambda2=par.lambda2;
  
  /* Length constraint */
  // sp is expanding cell, s is retracting cell

  
  if ( sxyp == MEDIUM ) {
    DH -= (int)(lambda2*( DSQR((*cell)[sxy].Length()-(*cell)[sxy].TargetLength())
		       - DSQR((*cell)[sxy].GetNewLengthIfXYWereRemoved(x,y) - 
			      (*cell)[sxy].TargetLength()) ));
    
  }
  else if ( sxy == MEDIUM ) {
    DH -= (int)(lambda2*(DSQR((*cell)[sxyp].Length()-(*cell)[sxyp].TargetLength())
			 -DSQR((*cell)[sxyp].GetNewLengthIfXYWereAdded(x,y)-(*cell)[sxyp].TargetLength())));

    
  }
  else {
    DH -= (int)(lambda2*( (DSQR((*cell)[sxyp].Length()-(*cell)[sxyp].TargetLength())
		     -DSQR((*cell)[sxyp].GetNewLengthIfXYWereAdded(x,y)-(*cell)[sxyp].TargetLength())) +
		    ( DSQR((*cell)[sxy].Length()-(*cell)[sxy].TargetLength())
		      - DSQR((*cell)[sxy].GetNewLengthIfXYWereRemoved(x,y) - 
			     (*cell)[sxy].TargetLength()) ) ));
  }
  
  return DH;
}


bool CellularPotts::Probability(int DH)
{
  if ( DH > BOLTZMANN-1 )
    return false;
  else if ( DH < 0 || RANDOM() < copyprob[DH] )
    return true; 
   return false; 
}

void CellularPotts::ConvertSpin(int x,int y,int xp,int yp)
{
  int tmpcell;
  if ( (tmpcell=sigma[x][y]) ) { // if tmpcell is not MEDIUM
    (*cell)[tmpcell].DecrementArea();
    (*cell)[tmpcell].RemoveSiteFromMoments(x,y);
        
    if (!(*cell)[tmpcell].Area()) {
      (*cell)[tmpcell].Apoptose();
      cerr << "Cell " << tmpcell << " apoptosed\n";
    }
  }
  
  if ( (tmpcell=sigma[xp][yp]) ) {// if tmpcell is not MEDIUM
    (*cell)[tmpcell].IncrementArea();
    (*cell)[tmpcell].AddSiteToMoments(x,y);
    
  }
  sigma[x][y] = sigma[xp][yp];


}


/** PUBLIC **/
int CellularPotts::CopyvProb(int DH,  double stiff) {

  double dd; 
  int s;
  s=(int)stiff;
  if (DH<=-s) return 2;
  
  // if DH becomes extremely large, calculate probability on-the-fly
  if (DH+s > BOLTZMANN-1)
    dd=exp( -( (double)(DH+s)/par.T ));
  else
    dd=copyprob[DH+s]; 
  
  if (RANDOM()<dd) return 1; else return 0;
} 

void CellularPotts::CopyProb(double T) {
  int i;
  for ( i = 0; i < BOLTZMANN; i++ )
    copyprob[i] = exp( -( (double)(i)/T ) );
}

void CellularPotts::FreezeAmoebae(void) 
{
  if (frozen) 
    frozen=FALSE;
  else
    frozen=TRUE;
}

#include <fstream>
//! Monte Carlo Step. Returns summed energy change
int CellularPotts::AmoebaeMove(PDE *PDEfield)
{
  
  int loop,p;
  //int updated=0;
  thetime++;
  int SumDH=0;
  
  if (frozen) 
    return 0;

  loop=(sizex-2)*(sizey-2);
 
  for (int i=0;i<loop;i++) {  
    
    // take a random site
    int xy = (int)(RANDOM()*(sizex-2)*(sizey-2));
    int x = xy%(sizex-2)+1;
    int y = xy/(sizex-2)+1; 
    
    // take a random neighbour
    int xyp=(int)(n_nb*RANDOM()+1);
    int xp = nx[xyp]+x;
    int yp = ny[xyp]+y;
    
    int k=sigma[x][y];
    
    int kp;
    if (par.periodic_boundaries) {
      
      // since we are asynchronic, we cannot just copy the borders once 
      // every MCS
      
         
      if (xp<=0)
	xp=sizex-2+xp;
      if (yp<=0)
	yp=sizey-2+yp;
      if (xp>=sizex-1)
	xp=xp-sizex+2;
      if (yp>=sizey-1)
	yp=yp-sizey+2;
      
      kp=sigma[xp][yp];
      
      
    } else {
      
      if (xp<=0 || yp<=0 
	  || xp>=sizex-1 || yp>=sizey-1)
	kp=-1;
      else
	kp=sigma[xp][yp];

    }
    
    
    // test for border state (relevant only if we do not use 
    // periodic boundaries)
    if (kp!=-1) {  
      // Don't even think of copying the special border state into you!
    
     
      if ( k  != kp ) {

	/* Try to copy if sites do not belong to the same cell */
	
	// connectivity dissipation:
	int H_diss=0;
	if (!ConnectivityPreservedP(x,y)) H_diss=par.conn_diss;
	
	
	int D_H=DeltaH(x,y,xp,yp,PDEfield);
	
	if ((p=CopyvProb(D_H,H_diss))>0) {
	  ConvertSpin ( x,y,xp,yp );
	  SumDH+=D_H;
	}
	
      }
    } 
  }
   
  return SumDH;
  
}

/** A simple method to plot all sigma's in window
    without the black lines */
void CellularPotts::PlotSigma(Graphics *g, int mag) {
  
  for (int x=0;x<sizex;x++) 
    for (int y=0;y<sizey;y++) {
      for (int xm=0;xm<mag;xm++)
	for (int ym=0;ym<mag;ym++)
      g->Point( sigma[x][y], mag*x+xm, mag*y+ym);
  }
  
}

int **CellularPotts::SearchNandPlot(Graphics *g, bool get_neighbours)
{
  int i, j,q;
  int **neighbours=0;
  
  
  /* Allocate neighbour matrix */
  if (get_neighbours) {
    neighbours=(int **)malloc((cell->size()+1)*sizeof(int *));
    if (neighbours==NULL) 
      MemoryWarning();
    
    neighbours[0]=(int *)malloc((cell->size()+1)*(cell->size()+1)*sizeof(int));
    if (neighbours[0]==NULL)
      MemoryWarning();
   
    for (i=1;i<(int)cell->size()+1;i++)
      neighbours[i]=neighbours[i-1]+(cell->size()+1);
    
    /* Clear this matrix */
    for (i=0;i<((int)cell->size()+1)*((int)cell->size()+1);i++)
      neighbours[0][i]=EMPTY;  
  }

  for ( i = 0; i < sizex-1; i++ )
    for ( j = 0; j < sizey-1; j++ ) {
      

      int colour;
      if (sigma[i][j]<=0) {
	colour=0;
      } else {
	colour = (*cell)[sigma[i][j]].Colour();
	//colour = sigma[i][j];
      }
      
      if (g && sigma[i][j]>0)  /* if draw */ 
        g->Point( colour, 2*i, 2*j);
      
      if ( sigma[i][j] != sigma[i+1][j] )  /* if cellborder */ /* etc. etc. */
	{
	  if (g) 
	    g->Point( BLACK, 2*i+1, 2*j );
	  if (get_neighbours) {
	    if (sigma[i][j]>0) {
	      for (q=0;q<(int)cell->size();q++)
		if (neighbours[sigma[i][j]][q]==EMPTY) { 
		  neighbours[sigma[i][j]][q]=sigma[i+1][j];  
		  break;
		}
		else
		  if (neighbours[sigma[i][j]][q]==sigma[i+1][j]) 
		    break;
	    }
	    if (sigma[i+1][j]>0) {
	      for (q=0;q<(int)cell->size();q++)
		if (neighbours[sigma[i+1][j]][q]==EMPTY) { 
		  neighbours[sigma[i+1][j]][q]=sigma[i][j]; 
		  break;
		}
		else
		  if (neighbours[sigma[i+1][j]][q]==sigma[i][j]) 
		    break;
	    }
	  }
	} 
      else
        if (g && sigma[i][j]>0) 
          g->Point( colour, 2*i+1, 2*j );
      
      
      if ( sigma[i][j] != sigma[i][j+1] ) {
	
        if (g) 
	  g->Point( BLACK, 2*i, 2*j+1 );
	
	if (get_neighbours) {
	  if (sigma[i][j]>0) {
	    for (q=0;q<(int)cell->size();q++)
	      if (neighbours[sigma[i][j]][q]==EMPTY) { 
		neighbours[sigma[i][j]][q]=sigma[i][j+1];  
		break; 
	      }
	      else
		if (neighbours[sigma[i][j]][q]==sigma[i][j+1]) 
		  break;
	  }
	  
	  if (sigma[i][j+1]>0) {
	    
	    for (q=0;q<(int)cell->size();q++)
	      if (neighbours[sigma[i][j+1]][q]==EMPTY) { 
		neighbours[sigma[i][j+1]][q]=sigma[i][j]; 
		break;
	      }
	      else
		if (neighbours[sigma[i][j+1]][q]==sigma[i][j]) 
		  break;
	  }
	}
      } 
      else
        if (g && sigma[i][j]>0) 
          g->Point( colour, 2*i, 2*j+1 );
      
      /* Cells that touch eachother's corners are NO neighbours */ 
      
      if (sigma[i][j]!=sigma[i+1][j+1] 
	  || sigma[i+1][j]!=sigma[i][j+1] ) { 
        if (g) 
          g->Point( BLACK, 2*i+1, 2*j+1 ); 
      }
      else
        if (g && sigma[i][j]>0) 
          g->Point( colour, 2*i+1, 2*j+1 );
    }
  
  if (get_neighbours)
    return neighbours;
  else 
    return 0;

}


void CellularPotts::ReadZygotePicture(void) {
 
  

  int pix,cells,i,j,c,p,checkx,checky;
  char **pixelmap;
  char pixel[3];

  sscanf(ZYGXPM(ZYGOTE)[0],"%d %d %d %d",&checkx,&checky,&cells,&pix);

  if ((checkx>sizex)||(checky>sizey)) { 
    std::cerr <<  "ReadZygote: The included xpm picture is smaller than the grid!\n";
    std::cerr << "\n Please adjust either the grid size or the picture size.\n";
    std::cerr << sizex << "," << sizey << "," << checkx << "," << checky << "\n";
    exit(1);
  } 
  
  pixelmap=(char **)malloc(cells*sizeof(char *));
  if (pixelmap==NULL) MemoryWarning();

  pixelmap[0]=(char *)malloc(cells*3*sizeof(char));
  if (pixelmap[0]==NULL) MemoryWarning();
  
  for(i=1;i<cells;i++) 
    pixelmap[i]=pixelmap[i-1]+3;

  for (i=0;i<cells;i++) {
    for (j=0;j<pix;j++)
      pixelmap[i][j]=ZYGXPM(ZYGOTE)[i+1][j];
    pixelmap[i][pix]='\0';
  }

  for (i=0;i<sizex*sizey;i++) sigma[0][i]=0;
  fprintf(stderr,"[%d %d]\n",checkx,checky);
  
  int offs_x, offs_y;
  offs_x=(sizex-checkx)/2;
  offs_y=(sizey-checky)/2;
  
  for (i=0;i<checkx;i++)
    for (j=0;j<checky;j++) {
      for (p=0;p<pix;p++)
        pixel[p]=ZYGXPM(ZYGOTE)[cells+1+j][i*pix+p];
      
      pixel[pix]='\0';

      for (c=0;c<cells;c++) {
	if (!(strcmp(pixelmap[c],pixel))) {
	  if ( (sigma[offs_x+i][offs_y+j]=c) ) {
	
	    // if c is _NOT_ medium (then c=0)
	    // assign pixel values from "sigmamax"
	    sigma[offs_x+i][offs_y+j]+=(Cell::MaxSigma()-1);
	  }
	}
	
      }
    }

  free(pixelmap[0]);
  free(pixelmap);
}


void CellularPotts::ConstructInitCells (Dish &beast) {
  
  // Get the maximum cell ID (mostly equal to the cell number)
  int loop=sizex*sizey;
  int cells=0;
  for (int i=0;i<loop;i++) {
    if (cells<sigma[0][i]) cells=sigma[0][i];
  }

  cerr << "[ cells = " << cells << "]\n";

  // construct enough cells for the zygote.  "cells", contains the
  // number of colours (excluding background).
  { for (int i=0; i<cells; i++) {
      cell->push_back(Cell(beast));
    }}
  
  // Set the area and target area of the cell
  // makes use of the pointer to the Cell pointer of Dish
  // which is a member of CellularPotts 
  MeasureCellSizes();
  
  // set zygote_area to mean cell area.
  int mean_area=0;
  for (vector<Cell>::iterator c=cell->begin();c!=cell->end();c++) {
    mean_area+=c->Area();
  }
  if (cells!=0) 
    mean_area/=cells;
  
  zygote_area=mean_area;

  cout << "mean_area = " << mean_area << "\n";
  // set all cell areas to the mean area
  {
    for (vector<Cell>::iterator c=cell->begin();c!=cell->end();c++) {
      if (par.target_area) {
	c->SetTargetArea(par.target_area);
      } else	 {
	c->SetTargetArea(mean_area);
      }
    }
  }
}

void CellularPotts::MeasureCellSizes(void) {
  
  // Clean areas of all cells, including medium
  for (vector<Cell>::iterator c=cell->begin();c!=cell->end();c++) {
    c->SetTargetArea(0);
    c->area = 0;
  }
  
  // calculate the area of the cells
  for (int x=1;x<sizex-1;x++) {
    for (int y=1;y<sizey-1;y++) {
      if (sigma[x][y]) {
	(*cell)[sigma[x][y]].IncrementTargetArea();
	(*cell)[sigma[x][y]].IncrementArea();
	(*cell)[sigma[x][y]].AddSiteToMoments(x,y);

      }
    }
  }
  
  // set the actual area to the target area
  {
  for (vector<Cell>::iterator c=cell->begin();c!=cell->end();c++) {
    c->SetAreaToTarget();

  }
  }
}

void CellularPotts::MeasureCellSize(Cell &c) {
  
  c.CleanMoments();
  
  // calculate the area of the cell
  for (int x=1;x<sizex-1;x++) {
    for (int y=1;y<sizey-1;y++) {
      if (sigma[x][y] == c.sigma) {
	(*cell)[sigma[x][y]].IncrementTargetArea();
	(*cell)[sigma[x][y]].IncrementArea();
	(*cell)[sigma[x][y]].AddSiteToMoments(x,y);

      }
    }
  }
  
//   // set the actual area to the target area
//   {
//   for (vector<Cell>::iterator c=cell->begin();c!=cell->end();c++) {
//     c->SetAreaToTarget();

//   }

}

Dir *CellularPotts::FindCellDirections(void) const
{ 
  
  double *sumx=0,*sumy=0;
  double *sumxx=0,*sumxy=0,*sumyy=0;
  double *n=0;  

  double xmean=0,ymean=0,sxx=0,sxy=0,syy=0;
  double D,lb1=0,lb2=0;

  Dir *celldir;

  /* Allocation of sufficient memory space */
  if( (sumx= (double *)malloc(cell->size()*sizeof(double)))==NULL)
    MemoryWarning(); 
  else
    if( (sumy= (double *)malloc(cell->size()*sizeof(double)))==NULL) 
      MemoryWarning();
    else
      if ((sumxx=(double *)malloc(cell->size()*sizeof(double)))==NULL) 
	MemoryWarning();
      else
	if((sumxy=(double *)malloc(cell->size()*sizeof(double)))==NULL) 
	  MemoryWarning();
	else
	  if((sumyy=(double *)malloc(cell->size()*sizeof(double)))==NULL)
	    MemoryWarning();
	  else
	    if((n=(double *)malloc(cell->size()*sizeof(double)))==NULL) 
	      MemoryWarning();
  
  
  if ( !(celldir=new Dir[cell->size()]) )
    MemoryWarning();

  	
  /* Initialization of the variables */
   
  for (int i=0;i<(int)cell->size();i++) {
    
    sumx[i]=0.;
    sumy[i]=0.;
    sumxx[i]=0.;
    sumxy[i]=0.;
    sumyy[i]=0.;
    n[i]=0L;

  }


  /* Find sumx, sumy, sumxx and sumxy for all cells */

  for (int x=0;x<sizex;x++)
    for (int y=0;y<sizey;y++) 
      if (sigma[x][y]>0) {
	sumx[0]+=(double)x;
	sumy[0]+=(double)y;
	sumxx[0]+=(double)x*x;
	sumxy[0]+=(double)x*y;
	sumyy[0]+=(double)y*y;
	
	n[0]++;
	
	sumx[sigma[x][y]]+=(double)x;
	sumy[sigma[x][y]]+=(double)y;
	
	sumxx[sigma[x][y]]+=(double)x*x;
	sumxy[sigma[x][y]]+=(double)x*y;
	sumyy[sigma[x][y]]+=(double)y*y;
	
	n[sigma[x][y]]++;
	
      }
  
  /* Compute the principal axes for all cells */
  
  {
    for (int i=0;i<(int)cell->size();i++) {
    
      if (n[i]>10) {
      
	xmean=((double)sumx[i])/((double)n[i]);
	ymean=((double)sumy[i])/((double)n[i]);

	sxx=(double)(sumxx[i])-((double)(sumx[i]*sumx[i]))/(double)n[i];
	sxx=sxx/(double)(n[i]-1);

	sxy=(double)(sumxy[i])-((double)(sumx[i]*sumy[i]))/(double)n[i];
	sxy=sxy/(double)(n[i]-1);

	syy=(double)(sumyy[i])-((double)(sumy[i]*sumy[i]))/(double)n[i];
	syy=syy/(double)(n[i]-1);

	D=sqrt( (sxx+syy)*(sxx+syy)-4.*(sxx*syy-sxy*sxy) );
	lb1=(sxx+syy+D)/2.;lb2=(sxx+syy-D)/2.;
	celldir[i].lb1=lb1; celldir[i].lb2=lb2; 
      }
      if (sxy==0.0)
	celldir[i].bb1=1.; 
      else
	celldir[i].bb1=sxy/(lb1-syy);
    
      if (fabs(celldir[i].bb1)<.00001) {
	if (celldir[i].bb1>0.) 
	  celldir[i].bb1=.00001;
	else 
	  celldir[i].bb1=-.00001;
      }
 
      celldir[i].aa1=ymean-xmean*celldir[i].bb1;
      celldir[i].bb2= (-1.)/celldir[i].bb1;
    
      celldir[i].aa2=ymean-celldir[i].bb2*xmean;     
    }
		  
  }

  /* bevrijd gealloceerd geheugen */
  free(sumx);
  free(sumy);
  free(sumxx);
  free(sumxy);
  free(sumyy);
  free(n);

  return celldir;
 
}

void CellularPotts::ShowDirections(Graphics &g, const Dir *celldir) const
{
  int i;
  
  if (cell->size()>1) 
    for (i=1;i<(int)cell->size();i++)
      g.Line(0,(int)(2*celldir[i].aa1),sizex*2,(int)((celldir[i].aa1+celldir[i].bb1*sizey)*2),2);
  
}

void CellularPotts::DivideCells(vector<bool> which_cells)
{
  
  // for the cell directions
  Dir *celldir=0;
  
  /* Allocate space for divisionflags */
  int *divflags=(int *)malloc((cell->size()*2+5)*sizeof(int));
  
  /* Clear divisionflags */
  for (int i=0;i<(int)(cell->size()*2+5);i++) 
    divflags[i]=0;
  
  
  if ( !(which_cells.size()==0 || which_cells.size()>=cell->size()) ) {
    throw "In CellularPotts::DivideCells, Too few elements in vector<int> which_cells.";
  }
  
  /* division */
  {for (int i=0;i<sizex;i++)
      for (int j=0;j<sizey;j++) 
	if (sigma[i][j]>0) // i.e. not medium and not border state (-1)
	  { 
      
      
	    // Pointer to mother. Warning: Renew pointer after a new
	    // cell is added (push_back). Then, the array *cell is relocated and
	    // the pointer will be lost...
      
	    Cell *mother=&((*cell)[sigma[i][j]]);
	    Cell *daughter;
      
	    /* Divide if NOT medium and if DIV bit set or divide_always is set */
	    // if which_cells is given, divide only if the cell
	    // is marked in which_cells.
	    if  ( !which_cells.size() || which_cells[mother->sigma] )    {
	
	      if (!(divflags[ mother->Sigma() ]) ) {
	  
		// add daughter cell, copying states of mother
		daughter=new Cell(*mother);
		cell->push_back(*daughter);
	  
		// renew pointer to mother
		mother=&((*cell)[sigma[i][j]]);

		divflags[ mother->Sigma() ]=daughter->Sigma();
		delete daughter;
	  
		// array may be relocated after "push_back"
	  
		// renew daughter pointers
		daughter=&(cell->back());
	  
		/* administration on the onset of mitosis */
	  
		/* Ancestry is taken care of in copy constructor of Cell 
		   see cell.hh: Cell(const Cell &src, bool newcellP=false) : Cytoplasm(src) {} */
	  
		/* inherit  polarity of mother */
		// All that needs to be copied is copied in the copy constructor
		// of Cell and in the default copy constr. of its base class Cytoplasm
		// note: also the celltype is inherited
	  


	      } else {
		daughter=&((*cell)[ divflags[mother->Sigma()] ]);
	      }
	    
	    
	      /* Now the actual division takes place */
	    
	      /* If celldirections where not yet computed: do it now */
	      if (!celldir) 
		celldir=FindCellDirections();
	
	      /* if site is below the minor axis of the cell: sigma of new cell */
	      if (j>((int)(celldir[mother->sigma].aa2+
			   celldir[mother->sigma].bb2*(double)i))) { 

		mother->DecrementArea();
		mother->DecrementTargetArea();
		mother->RemoveSiteFromMoments(i,j);
		sigma[i][j]=daughter->Sigma();
		daughter->AddSiteToMoments(i,j);
		daughter->IncrementArea();
		daughter->IncrementTargetArea();
	  
	      } 


	    }
      
	  }
  }  
  if (celldir) 
    delete[] (celldir);
  
  if (divflags)
    free(divflags);
}        


/**! Fill the plane with initial cells 
 \return actual amount of cells (some are not draw due to overlap) */
int CellularPotts::ThrowInCells(int n,int cellsize) {
  
  //  int gapx=(sizex-nx*cellsize)/(nx+1);
  //int gapy=(sizey-ny*cellsize)/(ny+1);
  
  int cellnum=1;

  for (int i=0;i<n;i++) {
    
    // draw a circle at x0, y0
    int x0=RandomNumber(sizex);
    int y0=RandomNumber(sizey);
   
    bool overlap=false;
    
    // check overlap
    for (int x=0;x<cellsize;x++)
      for (int y=0;y<cellsize;y++)
	if ( ( 
	      ( (x-cellsize/2)*(x-cellsize/2)+(y-cellsize/2)*(y-cellsize/2) )<
	      ( (cellsize/2)*(cellsize/2))) &&
	     ( x0+x<sizex && y0+y<sizey ) )
	  if (sigma[x0+x][y0+y]) {
	    overlap=true;
	    break;
	  }
    
    if (!overlap) {
      for (int x=0;x<cellsize;x++)
	for (int y=0;y<cellsize;y++)
	  if ( ( 
		( (x-cellsize/2)*(x-cellsize/2)+(y-cellsize/2)*(y-cellsize/2) )<
		( (cellsize/2)*(cellsize/2))) &&
	       ( x0+x<sizex && y0+y<sizey ) )
	    sigma[x0+x][y0+y]=cellnum;
      
      cellnum++;
    }
  }
  cerr << "[ cellnum = " << cellnum << "]";

  // repair borders
  // fill borders with special border state
  for (int x=0;x<sizex-1;x++) {
    sigma[x][0]=-1;
    sigma[x][sizey-1]=-1;
  }
  for (int y=0;y<sizey-1;y++) {
    sigma[0][y]=-1;
    sigma[sizex-1][y]=-1;
  }

  {for (int x=1;x<sizex-2;x++) {
      sigma[x][1]=0;
      sigma[x][sizey-2]=0;
    }}
  {for (int y=1;y<sizey-2;y++) {
      sigma[1][y]=0;
      sigma[sizex-2][y]=0;
    }}
  return cellnum;
} 

  
int CellularPotts::GrowInCells(int n_cells, int cell_size, double subfield) {

  
  int sx = (int)((sizex-2)/subfield);
  int sy = (int)((sizey-2)/subfield);
  
  int offset_x = (sizex-2-sx)/2;
  int offset_y = (sizey-2-sy)/2;
  
  if (n_cells==1) {
    return GrowInCells(1, cell_size, sizex/2, sizey/2, 0, 0);
  } else {
    return GrowInCells(n_cells, cell_size, sx, sy, offset_x, offset_y);
  }
}

int CellularPotts::GrowInCells(int n_cells, int cell_size, int sx, int sy, int offset_x, int offset_y) {
  
  // make initial cells using Eden Growth
  
  int **new_sigma=(int **)malloc(sizex*sizeof(int *));
  if (new_sigma==NULL)
    MemoryWarning();
  
  new_sigma[0]=(int *)malloc(sizex*sizey*sizeof(int));
  if (new_sigma[0]==NULL)  
    MemoryWarning();
  
  for (int i=1;i<sizex;i++) 
    new_sigma[i]=new_sigma[i-1]+sizey;
  
  /* Clear CA plane */
  { for (int i=0;i<sizex*sizey;i++) 
     new_sigma[0][i]=0; 
  }

  
  // scatter initial points, or place a cell in the middle 
  // if only one cell is desired
  int cellnum=cell->size()-1;

  if (n_cells>1) {
    
    
    
    { for (int i=0;i<n_cells;i++) {
      
      sigma[RandomNumber(sx)+offset_x][RandomNumber(sy)+offset_y]=++cellnum;
      
    }}
  } else {
    sigma[sx][sy]=++cellnum;

  }

  // Do Eden growth for a number of time steps
  {for (int i=0;i<cell_size;i++) {
    for (int x=1;x<sizex-1;x++)
      for (int y=1;y<sizey-1;y++) {
	
	if (sigma[x][y]==0) {
	  // take a random neighbour
	  int xyp=(int)(8*RANDOM()+1);
	  int xp = nx[xyp]+x;
	  int yp = ny[xyp]+y;
	  int kp;
	  //  NB removing this border test yields interesting effects :-)
	  // You get a ragged border, which you may like!
	  if ((kp=sigma[xp][yp])!=-1)
	    if (kp>(cellnum-n_cells))
	      new_sigma[x][y]=kp;
	    else
	      new_sigma[x][y]=0;
	  else
	    new_sigma[x][y]=0;
	  
	} else {
	  new_sigma[x][y]=sigma[x][y];
	}
      }
    
    // copy sigma to new_sigma, but do not touch the border!
	  {  for (int x=1;x<sizex-1;x++) {
      for (int y=1;y<sizey-1;y++) {
	sigma[x][y]=new_sigma[x][y];
      }
    }
  }}}
  free(new_sigma[0]);
  free(new_sigma);
  
  return cellnum;
}
  

// Predicate returns true when connectivity is locally preserved
// if the value of the central site would be changed
bool CellularPotts::ConnectivityPreservedP(int x, int y) {
  
  // Use local nx and ny in a cyclic order (starts at upper left corner)
  // first site is repeated, for easier looping
  const int cyc_nx[10] = {-1, -1, 0, 1, 1, 1, 0, -1, -1, -1 };
  const int cyc_ny[10] = {0, -1,-1,-1, 0, 1, 1,  1,  0, -1 };
  
  int sxy=sigma[x][y]; // the central site
  if (sxy==0) return true;

  int n_borders=0; // to count the amount of sites in state sxy bordering a site !=sxy

  static int stack[8]; // stack to count number of different surrounding cells
  int stackp=-1;
  bool one_of_neighbors_medium=false;
  
  for (int i=1;i<=8;i++) {
    
    int s_nb=sigma[x+cyc_nx[i]][y+cyc_ny[i]];
    int s_next_nb=sigma[x+cyc_nx[i+1]][y+cyc_ny[i+1]];
    
    if ((s_nb==sxy || s_next_nb==sxy) && (s_nb!=s_next_nb)) {
      
      // check whether s_nb is adjacent to non-identical site,
      // count it
      n_borders++;
    }
    int j;
    bool on_stack_p=false;
    
    // we need the next heuristic to prevent stalling at
    // cell-cell borders
    // do not enforce constraint at two cell interface(no medium)
    if (s_nb) {
      for (j=stackp;j>=0;j--) {
	if (s_nb==stack[j]) {
	  on_stack_p=true;
	  break;
	}
      }
      if (!on_stack_p) {
	if (stackp>6) {
	  cerr << "Stack overflow, stackp=" << stackp << "\n";
	}
	stack[++stackp]=s_nb;
      }
    } else {
      one_of_neighbors_medium=true;
    }
  }
  
  // number of different neighbours is stackp+1;
  if (n_borders>2 && ( (stackp+1)>2 || one_of_neighbors_medium) ) {
    return false;
  }
  else 
    return true;

}


double CellularPotts::CellDensity(void) const {
  
  // return the density of cells
  int sum=0;
  for (int i=0;i<sizex*sizey;i++) {
    if (sigma[0][i]) {
      sum++;
    }
  }
  return (double)sum/(double)(sizex*sizey);

}

double CellularPotts::MeanCellArea(void) const {
  
  int sum_area=0, n=0;
  double sum_length=0.;
  vector<Cell>::iterator c=cell->begin(); ++c;
  
  for (; 
	c!=cell->end();
	c++) {
    
    sum_area+=c->Area();
    sum_length+=c->Length();
    n++;    
  }
  
  cerr << "Mean cell length is " << sum_length/((double)n) << endl;
  return (double)sum_area/(double)n;
}

void CellularPotts::ResetTargetLengths(void)  {
   vector<Cell>::iterator c=cell->begin(); ++c;

   for (;
        c!=cell->end();
        c++) {

     c->SetTargetLength(par.target_length);

} 

}

void CellularPotts::SetRandomTypes(void) {
  
  // each cell gets a random type 1..maxtau
  
  vector<Cell>::iterator c=cell->begin(); ++c;
  
  for (;
       c!=cell->end();
       c++) {
    
    int celltype = RandomNumber(Cell::maxtau);
    c->setTau(celltype);
    
  } 
  
}

void CellularPotts::GrowAndDivideCells(int growth_rate) {

  vector<Cell>::iterator c=cell->begin(); ++c;
  vector<bool> which_cells(cell->size());

  for (;
       c!=cell->end();
       c++) {

    // only tumor cells grow and divide
    if (c->getTau()==2) {
     
      c->SetTargetArea(c->TargetArea()+growth_rate);
    
      if (c->Area()>par.target_area) {
	which_cells[c->Sigma()]=true;
      } else {
	which_cells[c->Sigma()]=false;
      }

      if (c->chem[1]<0.9) { //arbitrary oxygen threshold for the moment
	c->setTau(3);
      }
    } else {
      which_cells[c->Sigma()]=false;
    }

  }

  DivideCells(which_cells);

}

double CellularPotts::DrawConvexHull(Graphics *g, int color) {
  
  // Draw the convex hull of the cells
  // using Andrew's Monotone Chain Algorithm (see hull.cpp)

  // Step 1. Prepare data for 2D hull code
  
  // count number of points to determine size of array
  int np=0;
  for (int x=1;x<sizex-1;x++) 
    for (int y=1;y<sizey-1;y++) {
      if (sigma[x][y]) {
	np++;
      }
    }

  Point *p=new Point[np];
  
  int pc=0;
  for (int x=1;x<sizex-1;x++) 
    for (int y=1;y<sizey-1;y++) {
      if (sigma[x][y]) {
	p[pc++]=Point(x,y);
      }
    }

  // Step 2: call 2D Hull code
  Point *hull=new Point[np];
  int nph=chainHull_2D(p,np,hull);
  
  // Step 3: draw it
  for (int i=0;i<nph-1;i++) {
    g->Line(2*hull[i].x,2*hull[i].y,2*hull[i+1].x,2*hull[i+1].y, color);
  }

  
  // Step 4: calculate area of convex hull
  double hull_area=0.;
  for (int i=0;i<nph-1;i++) {
    hull_area+=hull[i].x*hull[i+1].y-hull[i+1].x*hull[i].y;
  }
  hull_area/=2.;

  //cerr << "Area = " << hull_area << "\n";
  
  delete[] p;
  delete[] hull;
  
  return hull_area;

}

double CellularPotts::Compactness(double *res_compactness, double *res_area, double *res_cell_area) {
  
  // Calculate compactness using the convex hull of the cells
  // We use Andrew's Monotone Chain Algorithm (see hull.cpp)

  // Step 1. Prepare data for 2D hull code
  
  // count number of points to determine size of array
  int np=0;
  for (int x=1;x<sizex-1;x++) 
    for (int y=1;y<sizey-1;y++) {
      if (sigma[x][y]) {
	np++;
      }
    }

  Point *p=new Point[np];
  
  int pc=0;
  for (int x=1;x<sizex-1;x++) 
    for (int y=1;y<sizey-1;y++) {
      if (sigma[x][y]) {
	p[pc++]=Point(x,y);
      }
    }

  // Step 2: call 2D Hull code
  Point *hull=new Point[np];
  int nph=chainHull_2D(p,np,hull);
  
  //// Step 3: draw it
  //for (int i=0;i<nph-1;i++) {
  //  g->Line(2*hull[i].x,2*hull[i].y,2*hull[i+1].x,2*hull[i+1].y, color);
  //}

  
  // Step 3: calculate area of convex hull
  double hull_area=0.;
  for (int i=0;i<nph-1;i++) {
    hull_area+=hull[i].x*hull[i+1].y-hull[i+1].x*hull[i].y;
  }
  hull_area/=2.;

  // Step 4: calculate total cell area
  double cell_area=0;

  vector<Cell>::const_iterator c;

  for ( (c=cell->begin(),c++);
       c!=cell->end();
       c++) {
    cell_area+=c->Area();
  }
  
  delete[] p;
  delete[] hull;


  // put intermediate results into optional pointers
  if (res_compactness) {
    *res_compactness = cell_area/hull_area;
  }
  if (res_area) {
    *res_area = hull_area;
  }
  if (res_cell_area) {
    *res_cell_area = cell_area;
  }

  // return compactness
  return cell_area/hull_area;

}
