# Supplementary material for: Contact-Inhibited Chemotaxis in De Novo and Sprouting Blood-Vessel Growth
Source: PLoS Comput Biol. 2008 Sep 19;4(9):e1000163. doi: 10.1371/journal.pcbi.1000163 (PMC2528254; doi:10.1371/journal.pcbi.1000163)
Supplement: Protocol S1 — Tissue Simulation Toolkit v0.1.3. The source code for the software used for the simulations presented in this paper is also available from http://sourceforge.net/projects/tst. Installation: Unpack and compile according to the instructions given in the INSTALL file The code is written in C++ using the cross-platform (Windows, Mac, or Unix/Linux) library Qt (available from www.trolltech.com). (332 KB ZIP) [file pcbi.1000163.s002.zip › TST0.1.3/cell.cpp]

/* 

Copyright 1996-2006 Roeland Merks

This file is part of Tissue Simulation Toolkit.

Tissue Simulation Toolkit is free software; you can redistribute
it and/or modify it under the terms of the GNU General Public
License as published by the Free Software Foundation; either
version 2 of the License, or (at your option) any later version.

Tissue Simulation Toolkit is distributed in the hope that it will
be useful, but WITHOUT ANY WARRANTY; without even the implied
warranty of MERCHANTABILITY or FITNESS FOR A PARTICULAR PURPOSE.
See the GNU General Public License for more details.

You should have received a copy of the GNU General Public License
along with Tissue Simulation Toolkit; if not, write to the Free
Software Foundation, Inc., 51 Franklin St, Fifth Floor, Boston, MA
02110-1301 USA

*/
#include <list>
#include <vector>
#include <stdio.h>
#include <fstream>
#include "cell.h"
#include "sticky.h"
#include "parameter.h"
#include "dish.h"

#define HASHCOLNUM 255

extern Parameter par;

int **Cell::J=0;
int Cell::amount=0;
int Cell::capacity=0;
int Cell::maxsigma=0;
int Cell::maxtau=0;

//Cell::Cell(const Dish &who) : Cytoplasm(who);
// Note: g++ wants to have the body of this constructor in cell.hh
// body is defined in "ConstructorBody" below
class Dish;

using namespace std;

Cell::~Cell(void) {

  amount--;
  if (amount==0) {
    // clear J if last cell has been destructed
    free(J[0]);
    free(J);
    capacity=0;
    maxsigma=0;
    J=0;
  }
  delete[] chem;
}

Cell::Cell(Cell &mother, int settau) {
  
  // settau is optional
  ConstructorBody(settau);
  
  // Administrate ancestry
  mother.daughter=sigma;
  this->mother=mother.sigma;
  times_divided=++mother.times_divided;
  owner=mother.owner;
  
  date_of_birth=owner->Time();

  colour_of_birth=mother.colour;
  colour=mother.colour;
  
  alive=mother.alive;
  
  tau=mother.tau;
  target_length = mother.target_length;

  v[0]=0.;
  v[1]=0.;
  n_copies=0;

  grad[0]=0.;
  grad[1]=0.;
  
  chem = new double[par.n_chem];
  for (int ch=0;ch<par.n_chem;ch++)
    chem[ch]=0.;
  
}


void Cell::ConstructorBody(int settau) {
  
  // Note: Constructor of Cytoplasm will be called first
  alive=true;
  colour=1; // undifferentiated
  
  colour_of_birth=1;
  date_of_birth=0;
  times_divided=0;
  mother=0;
  daughter=0;
    
  // add new elements to each of the dimensions of "J"
  
  // amount gives the total number of Cell instantiations (including copies)
  amount++;
  
  // maxsigma keeps track of the last cell identity number given out to a cell
  sigma=maxsigma++;
  
  if (!J) {
    ReadStaticJTable(par.Jtable);
  }
  
  tau=settau;
  area=0;
  target_area=0;
  length=0;
  target_length=par.target_length;
  sum_x=0;
  sum_y=0;
  sum_xx=0;
  sum_yy=0;
  sum_xy=0;

  //  growth_threshold=par.dthres;
  growth_threshold=0;
  v[0]=0.; v[1]=0.;
  n_copies=0;

  chem = new double[par.n_chem];

}

/*! \brief Read a table of static Js.
 First line: number of types (including medium)
 Next lines: diagonal matrix, starting with 1 element (0 0)
 ending with n elements */
void Cell::ReadStaticJTable(const char *fname) {

  cerr << "Reading J's...\n";
  ifstream jtab(fname);
  if (!jtab) 
    perror(fname);
  
  int n; // number of taus
  jtab >> n;
  cerr << "Number of celltypes:" <<  n << endl; 
  maxtau=n-1;
  
  // Allocate
  if (J) { free(J[0]); free(J); }
  J=(int **)malloc(n*sizeof(int *));
  J[0]=(int *)malloc(n*n*sizeof(int));
  for (int i=1;i<n;i++) {
    J[i]=J[i-1]+n;
  }
  
  capacity = n;
  {for (int i=0;i<n;i++) {
    for (int j=0;j<=i;j++) {
      jtab >> J[i][j];
      // symmetric...
      J[j][i]=J[i][j];
    }
  
  }}
}


int Cell::EnergyDifference(const Cell &cell2) const
{ 
  
  if (sigma==cell2.sigma) 
    return 0;
  
  return J[tau][cell2.tau];
  
}


void Cell::ClearJ(void) {

  for (int i=0;i<capacity*capacity;i++) {
    J[0][i]=EMPTY;
  }
}
