# Supplementary material for: Contact-Inhibited Chemotaxis in De Novo and Sprouting Blood-Vessel Growth
Source: PLoS Comput Biol. 2008 Sep 19;4(9):e1000163. doi: 10.1371/journal.pcbi.1000163 (PMC2528254; doi:10.1371/journal.pcbi.1000163)
Supplement: Protocol S1 — Tissue Simulation Toolkit v0.1.3. The source code for the software used for the simulations presented in this paper is also available from http://sourceforge.net/projects/tst. Installation: Unpack and compile according to the instructions given in the INSTALL file The code is written in C++ using the cross-platform (Windows, Mac, or Unix/Linux) library Qt (available from www.trolltech.com). (332 KB ZIP) [file pcbi.1000163.s002.zip › TST0.1.3/cell.h]

/* 

Copyright 1996-2006 Roeland Merks

This file is part of Tissue Simulation Toolkit.

Tissue Simulation Toolkit is free software; you can redistribute
it and/or modify it under the terms of the GNU General Public
License as published by the Free Software Foundation; either
version 2 of the License, or (at your option) any later version.

Tissue Simulation Toolkit is distributed in the hope that it will
be useful, but WITHOUT ANY WARRANTY; without even the implied
warranty of MERCHANTABILITY or FITNESS FOR A PARTICULAR PURPOSE.
See the GNU General Public License for more details.

You should have received a copy of the GNU General Public License
along with Tissue Simulation Toolkit; if not, write to the Free
Software Foundation, Inc., 51 Franklin St, Fifth Floor, Boston, MA
02110-1301 USA

*/
#ifndef _CELL_HH_
#define _CELL_HH_

#include "parameter.h"
//#define EMPTY -1
#include <math.h>

extern Parameter par;
class Dish;

class Cell
{ 

  friend class Dish;
  friend class CellularPotts;
  friend class Info;

public:
  /*! \brief Constructor to insert a cell into Dish "who"
    
  Used to add a new Cell to the dish: new Cell(dish,
  celtype).
  */
  Cell(const Dish &who, int
  settau=1) {
    
    owner=&who;
    ConstructorBody(settau);
  }

  Cell(void) {
    chem = new double[par.n_chem];
  };
  
  ~Cell(void);
  
  
  //! Default copy constructor.
  Cell(const Cell &src) {
        
    // make an exact copy (for internal use)
    sigma=src.sigma;
    amount++;
    area=src.area;
    target_area=src.target_area;
    length=src.length;
    target_length=src.target_length;
    growth_threshold=src.growth_threshold;
    mother=src.mother;
    daughter=src.daughter;
    times_divided=src.times_divided;
    date_of_birth=src.date_of_birth;
    colour_of_birth=src.colour_of_birth;
    tau=src.tau;
    alive=src.alive;
    v[0]=src.v[0];
    v[1]=src.v[1];
    n_copies=src.n_copies;
    sum_x=src.sum_x;
    sum_y=src.sum_y;
    sum_xx=src.sum_xx;
    sum_yy=src.sum_yy;
    sum_xy=src.sum_xy;
    owner=src.owner;
    
    chem = new double[par.n_chem];
    for (int ch=0;ch<par.n_chem;ch++)
      chem[ch]=src.chem[ch];
    
    
  }
  
  /*! \brief Special copy constructor to add a new cell to the dish.
   
     Call it as: new Cell(parent, true); mother will be modified for
     ancestry administration!  

     \param settau 
     Cell type of daughter cell.
  */
  Cell(Cell &mother, int settau=1);
 
  /*! \brief Assignment operator.

  Called if one cell is assigned to another. Remember to change both
  assignment operator and copy constructor when adding new attributes
  to Cell.
  */
  inline Cell &operator=(const Cell &src) {
    colour=src.colour;
    alive=src.alive;
    sigma=src.sigma;
    area=src.area;
    tau=src.tau;
    target_area=src.target_area;
    v[0]=src.v[0];
    v[1]=src.v[1];
    n_copies=src.n_copies;
    
    sum_x=src.sum_x;
    sum_y=src.sum_y;
    sum_xx=src.sum_xx;
    sum_yy=src.sum_yy;
    sum_xy=src.sum_xy;
    
    length=src.length;
    target_length=src.target_length;
    amount++;
    owner=src.owner;
    
    chem = new double[par.n_chem];
    for (int ch=0;ch<par.n_chem;ch++)
      chem[ch]=src.chem[ch];
    
    return *this;

  }

  /*! \brief Returns false if Cell has apoptosed (vanished). */
  inline bool AliveP(void) const {
    return alive;
  }
  
  //! Returns the cell colour.
  inline int Colour(void) const {
   
    /* if (par.dynamicJ) 
      return colour;
      else */
      return tau+1;
    
  };

  //! Set cell type of this Cell.
  inline void setTau(int settau) {
    tau=settau;
  }
  
  //! Get cell type of this Cell.
  inline int getTau(void) {
    return tau;
  }
  //! Set color of this cell to new_colour, irrespective of type.
  inline int SetColour(const int new_colour) {
    return colour=new_colour;
  }

  /* \brief Returns the energy between this cell and cell2. 

  Called from CellularPotts::DeltaH.
  **/
  int EnergyDifference(const Cell &cell2) const;

  //! Return Cell's actual area.
  inline int Area() const {
    return area;
  }
  
  //! Return Cell's target area.
  inline int TargetArea() const {
    return target_area;
  }
  
  /*! \brief Return Cell's target length.
    
  Length constraint is documented in Merks et al. 2006, Dev. Biol. 
  */
  inline double TargetLength() const {
    return target_length;
  }

  //! Set the Cell's target length
  inline double SetTargetLength(double l) {
    return target_length=l;
  }
  

  //! Debugging function used to print the cell's current inertia tensor (as used for calculations of the length )
  inline void PrintInertia(void) {
    
    double ixx=(double)sum_xx-(double)sum_x*sum_x/(double)area;
    double iyy=(double)sum_yy-(double)sum_y*sum_y/(double)area;
    double ixy=(double)sum_xy-(double)sum_x*sum_y/(double)area;

    cerr << "ixx = " << ixx << "\n";
    cerr << "iyy = " << iyy << "\n";
    cerr << "ixy = " << ixy << "\n";
    
  }

  // return the current length
  inline double Length(void) {
    return length;
  }

/*! \brief Clears the table of J's.  

This is only important for a
feature called "DynamicJ's", where J-values depend on internal states
of the cells (such as a genetic network; see e.g. Hogeweg et
al. 2000). The current version of TST does not include such functionality.
*/
  static void ClearJ(void);
  double polarvec[9]; 
  void RenormPolarVec(void);
  
  /*! \brief Returns the maximum cell identity number in the Dish.
    This would normally be the number of cells in the Dish, although
   the number includes apoptosed cells.
  */
  static inline int MaxSigma() {
    return maxsigma;
  }

  //! Returns the cell's cell identity number.
  inline int Sigma() const {
    return sigma;
  }
  
  //! Sets the target area of the cell.
  inline int SetTargetArea(const int new_area) {
    return target_area=new_area;
  }
  
  //! Sends the current cell into apoptosis
  inline void Apoptose() {
    alive=false;
  }
  
  //! Decrement the cell's target area by one unit.
  inline int IncrementTargetArea() {
    return ++target_area;
  }
  
  //! Increment the cell's target area by one unit.
  inline int DecrementTargetArea() {
    return --target_area;
  }

  //! Cell lineage tracking: get the cell's parent
  inline int Mother(void) const { return mother; }
  
  //! Cell lineage tracking: get the cell's daughter
  inline int Daughter(void) const { return daughter; }
  
  //! Returns a counter keeping track of the number of divisions
  inline int TimesDivided(void) const { return times_divided; }
  
  //! Returns Monte Carlo Step (MCS) when this cell originated.
  inline int DateOfBirth(void) const { return date_of_birth; }
  
  //! Returns the cell type at the time of birth. 
  inline int ColourOfBirth(void) const { return colour_of_birth; }

  //! Returns the bond energy J between this cell and cell c2.
  inline int GetJ(const Cell &c2) const {
    return J[sigma][c2.sigma];
  }

  
  //! Sets bond energy J between cell type t1 and t2 to val
  inline static int SetJ(int t1,int t2, int val) {
    return J[t2][t1]=J[t1][t2]=val;
  }


  // Deal with gradient measurements:

  //! Set the current gradient of the cell to g. Currently not in use.
  inline double* SetGrad(double *g) {
    grad[0]=g[0];
    grad[1]=g[1];
    return grad;
  }
  
  //! Returns the cell's measured gradient. Currently not in use.
  inline const double* GetGrad(void) const {
    return grad;
  } 
  
  //! Returns the cell's measured gradient. Currently not in use.
  inline const double GradX() const {
    return grad[0];
  }

  //! Returns the cell's measured gradient. Currently not in use.
  inline const double GradY() const {
    return grad[1];
  }

  //! Currently not in use (remove?)
  inline double* AddToGrad(double *g) {
    grad[0]+=g[0];
    grad[1]+=g[1];
    return grad;
  }
   
  //! Currently not in use (remove?)
  inline void ClearGrad(void) {
    grad[0]=0.;
    grad[1]=0.;
  }  
  
  /*! After introducing a new Cell (e.g. with GrowInCell)
    call this function to set the moments and areas right.
  */
  void MeasureCellSize(Cell &c);

private:
  /*! \brief Read a table of static Js.
    First line: number of types (including medium)
    Next lines: diagonal matrix, starting with 1 element (0 0)
    ending with n elements */
  static void ReadStaticJTable(const char *fname);

  // used internally by dish in "CellGrowthAndDivision"
  inline int GrowthThreshold(void) const { return growth_threshold; }
  
  // used internally by class CellularPotts
  inline void CleanMoments(void) {
    sum_x = sum_y = sum_xx = sum_xy = sum_yy = area = target_area  = 0;
  }
  // used internally by class CellularPotts
  inline double AddSiteToMoments(int x,int y, double new_l=-1. ) {
    
    // Add a site to the raw moments, then update and return the
    // length of the cell
    
    // sum_x, sum_y, sum_xx, sum_xy and sum_yy are adjusted
    // Eventually this function may be used to carry
    // out all necessary adminstration at once
    sum_x+=x;
    sum_y+=y;
    sum_xx+=x*x;
    sum_yy+=y*y;
    sum_xy+=x*y;
    
    // update length (see appendix. A, Zajac.jtb03), if length is not given
    // NB. 24 NOV 2004. Found mistake in Zajac's paper. See remarks in
    // method "Length(..)". 
    if (new_l<0.) {
      length=Length(sum_x,sum_y,sum_xx,sum_yy,sum_xy,area);
    } else {
      length=new_l;
    }
    return length;
  }

  // used internally by class CellularPotts
  inline double RemoveSiteFromMoments(int x,int y, double new_l=-1.) {
    
    // Remove a site from the raw moments, then update and return the
    // length of the cell
    
    // sum_x, sum_y, sum_xx, sum_xy and sum_yy are adjusted
    // Eventually this function may be used to carry
    // out all necessary adminstration at once
    sum_x-=x;
    sum_y-=y;
    sum_xx-=x*x;
    sum_yy-=y*y;
    sum_xy-=x*y;
    
    // update length (see app. A, Zajac.jtb03), if length is not given
    if (new_l<0.) {
      length=Length(sum_x,sum_y,sum_xx,sum_yy,sum_xy,area);
    } else {
      length=new_l;
    }
    return length;
  }

  //! \brief Calculates the length based on the given inertia tensor
  //components (used internally)
  inline double Length(int s_x,int s_y,int s_xx,
				int s_yy,int s_xy,int n) {
    
    // inertia tensor (constructed from the raw momenta, see notebook)
    double iyy=(double)s_xx-(double)s_x*s_x/(double)n;
    double ixx=(double)s_yy-(double)s_y*s_y/(double)n;
    double ixy=-(double)s_xy+(double)s_x*s_y/(double)n;
        
    double rhs1=(ixx+iyy)/2., rhs2=sqrt( (ixx-iyy)*(ixx-iyy)+4*ixy*ixy )/2.;

    double lambda_b=rhs1+rhs2;
    //double lambda_a=rhs1-rhs2;
    
    // according to Zajac et al. 2003:
    //return 2*sqrt(lambda_b);
    // Grumble, this is not right!!!
    // Must divide by mass!!!!!!

    // see: http://scienceworld.wolfram.com/physics/MomentofInertiaEllipse.html
    //    cerr << "n = " << n << "\n";
    return 4*sqrt(lambda_b/n);

    // 2*sqrt(lambda_b/n) give semimajor axis. We want the length.

  }
  
  // return the new length that the cell would have
  // if site (x,y) were added.
  // used internally by CellularPotts
  inline double GetNewLengthIfXYWereAdded(int x, int y) {
    
    return Length(sum_x+x,sum_y+y,
			   sum_xx+x*x,sum_yy+y*y,sum_xy+x*y,area+1);
    
  }

  // return the new length that the cell would have
  // if site (x,y) were removed
  // used internally by CellularPotts
  inline double GetNewLengthIfXYWereRemoved(int x, int y) {

        return Length(sum_x-x,sum_y-y,
			       sum_xx-x*x,sum_yy-y*y,sum_xy-x*y,area-1);

  }

  
private:
//! Increments the cell's actual area by 1 unit.
  inline int IncrementArea() {
    return ++area;
  }

  //! Decrements the cell's actual area by 1 unit.
  inline int DecrementArea() {
    return --area;
  }

  
  /*! \brief Sets target area to actual area, to remove "pressure".

  This is useful when reading an initial condition from an image.
  */
  inline int SetAreaToTarget(void) {
    return area=target_area;
  }

  //! Called whenever a cell is constructed, from constructor
  void ConstructorBody(int settau=1);
  
  // returns the maximum cell type index
  // (depends on Jtable)
  static int MaxTau(void) {
    return maxtau;
  }

protected:
  int colour;
  bool alive;
  int sigma; // cell identity, 0 if medium
  int tau; // Cell type, when dynamicJ's are not used

  // Two dimensional (square) array of ints, containing the J's.
  double length; // length of the cell;
  double target_length;

  // Dynamically increased when cells are added to the system
  // unless a static Jtable is used (currently this is the default situation)
  static int  **J;
  static int maxtau;

  // Amount: the number of Cell instantations, INCLUDING copies
  // For internal use only.
  // Reading amount is NOT the way to get the number of cells!!
  static int amount;
  static int capacity;
  static int maxsigma; // the last cell identity number given out
  

  // indices of mother and daughter
  // (Note: no pointers, cells may be relocated)
  int mother;
  int daughter;
  int times_divided;
  int date_of_birth;
  int colour_of_birth;
  
  int area;
  int target_area;
  int growth_threshold;

  double v[2];
  int n_copies; // number of expansions of this cell
  // gradient of a chemical (to be extended to the total number chemicals)
  double grad[2];
  
  double *chem;
  // Raw moments of the cells
  // Are used to calculate minor and major axes
  // and center of mass
  // are locally adjusted, so axes are easily
  // and quickly calculated!
  
  // N.B: N is area!
  
  int sum_x;
  int sum_y;
  int sum_xx;
  int sum_yy;
  int sum_xy;
  
  const Dish *owner; // pointer to owner of cell

};

#endif
