# Supplementary material for: Contact-Inhibited Chemotaxis in De Novo and Sprouting Blood-Vessel Growth
Source: PLoS Comput Biol. 2008 Sep 19;4(9):e1000163. doi: 10.1371/journal.pcbi.1000163 (PMC2528254; doi:10.1371/journal.pcbi.1000163)
Supplement: Protocol S1 — Tissue Simulation Toolkit v0.1.3. The source code for the software used for the simulations presented in this paper is also available from http://sourceforge.net/projects/tst. Installation: Unpack and compile according to the instructions given in the INSTALL file The code is written in C++ using the cross-platform (Windows, Mac, or Unix/Linux) library Qt (available from www.trolltech.com). (332 KB ZIP) [file pcbi.1000163.s002.zip › TST0.1.3/conrec.h]

/* 

Copyright 1996-2006 Roeland Merks

This file is part of Tissue Simulation Toolkit.

Tissue Simulation Toolkit is free software; you can redistribute
it and/or modify it under the terms of the GNU General Public
License as published by the Free Software Foundation; either
version 2 of the License, or (at your option) any later version.

Tissue Simulation Toolkit is distributed in the hope that it will
be useful, but WITHOUT ANY WARRANTY; without even the implied
warranty of MERCHANTABILITY or FITNESS FOR A PARTICULAR PURPOSE.
See the GNU General Public License for more details.

You should have received a copy of the GNU General Public License
along with Tissue Simulation Toolkit; if not, write to the Free
Software Foundation, Inc., 51 Franklin St, Fifth Floor, Boston, MA
02110-1301 USA

*/
#ifndef _CONREC_H_
#define _CONREC_H_
/*
Copyright (c) 1996-1997 Nicholas Yue

This software is copyrighted by Nicholas Yue. This code is base on the work of
Paul D. Bourke CONREC.F routine

The authors hereby grant permission to use, copy, and distribute this
software and its documentation for any purpose, provided that existing
copyright notices are retained in all copies and that this notice is included
verbatim in any distributions. Additionally, the authors grant permission to
modify this software and its documentation for any purpose, provided that
such modifications are not distributed without the explicit consent of the
authors and that existing copyright notices are retained in all copies. Some
of the algorithms implemented by this software are patented, observe all
applicable patent law.

IN NO EVENT SHALL THE AUTHORS OR DISTRIBUTORS BE LIABLE TO ANY PARTY FOR
DIRECT, INDIRECT, SPECIAL, INCIDENTAL, OR CONSEQUENTIAL DAMAGES ARISING OUT
OF THE USE OF THIS SOFTWARE, ITS DOCUMENTATION, OR ANY DERIVATIVES THEREOF,
EVEN IF THE AUTHORS HAVE BEEN ADVISED OF THE POSSIBILITY OF SUCH DAMAGE.

THE AUTHORS AND DISTRIBUTORS SPECIFICALLY DISCLAIM ANY WARRANTIES, INCLUDING,
BUT NOT LIMITED TO, THE IMPLIED WARRANTIES OF MERCHANTABILITY, FITNESS FOR A
PARTICULAR PURPOSE, AND NON-INFRINGEMENT.  THIS SOFTWARE IS PROVIDED ON AN
"AS IS" BASIS, AND THE AUTHORS AND DISTRIBUTORS HAVE NO OBLIGATION TO PROVIDE
MAINTENANCE, SUPPORT, UPDATES, ENHANCEMENTS, OR MODIFICATIONS.
*/

//=============================================================================
//
//     CONREC is a contouring subroutine for rectangularily spaced data.
//
//     It emits calls to a line drawing subroutine supplied by the user
//     which draws a contour map corresponding to real*4data on a randomly
//     spaced rectangular grid. The coordinates emitted are in the same
//     units given in the x() and y() arrays.
//
//     Any number of contour levels may be specified but they must be
//     in order of increasing value.
//
//     As this code is ported from FORTRAN-77, please be very careful of the
//     various indices like ilb,iub,jlb and jub, remeber that C/C++ indices
//     starts from zero (0)
//
//=============================================================================

class Graphics;


/*! \brief Paul Bourke's conrec algorithm to draw contour lines of PDE fields.
  
C-code Copyright (c) 1996-1997 Nicholas Yue.
*/
int conrec(double **d,
	   int ilb,
	   int iub,
	   int jlb,
	   int jub,
	   double *x,
	   double *y,
	   int nc,
	   double *z,
	   Graphics *g,
	   int colour=1);
// d               ! matrix of data to contour
// ilb,iub,jlb,jub ! index bounds of data matrix
// x               ! data matrix column coordinates
// y               ! data matrix row coordinates
// nc              ! number of contour levels
// z               ! contour levels in increasing order

#endif
