# Supplementary material for: Contact-Inhibited Chemotaxis in De Novo and Sprouting Blood-Vessel Growth
Source: PLoS Comput Biol. 2008 Sep 19;4(9):e1000163. doi: 10.1371/journal.pcbi.1000163 (PMC2528254; doi:10.1371/journal.pcbi.1000163)
Supplement: Protocol S1 — Tissue Simulation Toolkit v0.1.3. The source code for the software used for the simulations presented in this paper is also available from http://sourceforge.net/projects/tst. Installation: Unpack and compile according to the instructions given in the INSTALL file The code is written in C++ using the cross-platform (Windows, Mac, or Unix/Linux) library Qt (available from www.trolltech.com). (332 KB ZIP) [file pcbi.1000163.s002.zip › TST0.1.3/default.par]

# Cellular Potts parameters
T = 50
target_area = 100
target_length = 60
lambda = 50
lambda2 = 5.0
Jtable = J.dat
conn_diss = 2000
vecadherinknockout = true
chemotaxis = 1000
border_energy = 100

# note: do not change the following parameters for "long" cells (lambda2>0)
neighbours = 2
periodic_boundaries = false

# PDE parameters
n_chem = 1
diff_coeff = 1e-13
decay_rate = 1.8e-4
secr_rate = 1.8e-4
saturation = 0
dt = 2.0
dx = 2.0e-6
pde_its = 15

# initial conditions
n_init_cells = 100
size_init_cells = 10
sizex = 200
sizey = 200
divisions = 0
mcs = 10000
rseed = -1
subfield = 1.0
relaxation = 0

# output
storage_stride = 10
graphics = true
store = false
datadir = data_film
