# Supplementary material for: Contact-Inhibited Chemotaxis in De Novo and Sprouting Blood-Vessel Growth
Source: PLoS Comput Biol. 2008 Sep 19;4(9):e1000163. doi: 10.1371/journal.pcbi.1000163 (PMC2528254; doi:10.1371/journal.pcbi.1000163)
Supplement: Protocol S1 — Tissue Simulation Toolkit v0.1.3. The source code for the software used for the simulations presented in this paper is also available from http://sourceforge.net/projects/tst. Installation: Unpack and compile according to the instructions given in the INSTALL file The code is written in C++ using the cross-platform (Windows, Mac, or Unix/Linux) library Qt (available from www.trolltech.com). (332 KB ZIP) [file pcbi.1000163.s002.zip › TST0.1.3/dish.h]

/* 

Copyright 1996-2006 Roeland Merks

This file is part of Tissue Simulation Toolkit.

Tissue Simulation Toolkit is free software; you can redistribute
it and/or modify it under the terms of the GNU General Public
License as published by the Free Software Foundation; either
version 2 of the License, or (at your option) any later version.

Tissue Simulation Toolkit is distributed in the hope that it will
be useful, but WITHOUT ANY WARRANTY; without even the implied
warranty of MERCHANTABILITY or FITNESS FOR A PARTICULAR PURPOSE.
See the GNU General Public License for more details.

You should have received a copy of the GNU General Public License
along with Tissue Simulation Toolkit; if not, write to the Free
Software Foundation, Inc., 51 Franklin St, Fifth Floor, Boston, MA
02110-1301 USA

*/

/*! \class Dish
  \brief The virtual Petri dish.
  
  Hosts the cells with states and the CA-plane.
*/

#ifndef CRITTER_H_
#define CRITTER_H_
#include <vector>
#include "graph.h"
#include "random.h"
#include "pde.h"
#include "cell.h"
#include "ca.h"

namespace ColourMode {
  enum { State,CellType,Sigma,Auxilliary };
}

class Dish {

  friend class Info;

public:
  Dish(void);
  
  /*! \brief Init defines the initial state of the virtual
    cell culture.
    
    Define Init() in your main file describing the simulation set up,
    within the block INIT { }. See for examples vessel.cpp and
    sorting.cpp.
  */
  void Init(void);

  void ConstructorBody(void);
  
  virtual ~Dish();
 
  /*! \brief Plot the Dish to graphics window g.

  Simply calls CPM->Plot.
  */
  void Plot(Graphics *g);

  
  int ZygoteArea(void) const;
  
  //! Returns the number of completed Monte Carlo Steps.
  int Time(void) const;
  
  //! Returns the number of cells in the dish, excluding apoptosed cells.
  int CountCells(void) const;
  
  /*! \brief Stretched induced cell growth and division.
    
  See Hogeweg (2000), Journal of Theoretical Biology.

  Find stretched cells, and increase their target area.
  Find enlarged cells, and divide them.*/
  void CellGrowthAndDivision(void);
  
  //! \brief. Returns the summed area of all cells in the dish
  int Area(void) const;

  //! \brief Returns the summed of all cells target area in the dish
  int TargetArea(void) const;

  //! \brief Returns the horizontal size of the dish.
  int SizeX(void);
  
  //! \brief Returns the horizontal size of the dish.
  int SizeY(void);

  //! \brief Returns a reference to cell number "c"
  inline Cell &getCell(int c) {
    return cell[c];
  }
  
  PDE *PDEfield;
  CellularPotts *CPM;

  // Was used for gradient measurements, not functional now.
  void ClearGrads(void);

  void MeasureChemConcentrations(void);
protected:
  //! Assign a the cell to the current Dish
  void SetCellOwner(Cell &which_cell);

private:
  bool CellLonelyP(const Cell &c, int **neighbours) const;

protected:
  //! The cells in the Petri dish; accessible to derived classes
  std::vector<Cell> cell;
};

#define INIT void Dish::Init(void)

#endif
