# Supplementary material for: Contact-Inhibited Chemotaxis in De Novo and Sprouting Blood-Vessel Growth
Source: PLoS Comput Biol. 2008 Sep 19;4(9):e1000163. doi: 10.1371/journal.pcbi.1000163 (PMC2528254; doi:10.1371/journal.pcbi.1000163)
Supplement: Protocol S1 — Tissue Simulation Toolkit v0.1.3. The source code for the software used for the simulations presented in this paper is also available from http://sourceforge.net/projects/tst. Installation: Unpack and compile according to the instructions given in the INSTALL file The code is written in C++ using the cross-platform (Windows, Mac, or Unix/Linux) library Qt (available from www.trolltech.com). (332 KB ZIP) [file pcbi.1000163.s002.zip › TST0.1.3/engulfment.cpp]

/* 

Copyright 1996-2006 Roeland Merks

This file is part of Tissue Simulation Toolkit.

Tissue Simulation Toolkit is free software; you can redistribute
it and/or modify it under the terms of the GNU General Public
License as published by the Free Software Foundation; either
version 2 of the License, or (at your option) any later version.

Tissue Simulation Toolkit is distributed in the hope that it will
be useful, but WITHOUT ANY WARRANTY; without even the implied
warranty of MERCHANTABILITY or FITNESS FOR A PARTICULAR PURPOSE.
See the GNU General Public License for more details.

You should have received a copy of the GNU General Public License
along with Tissue Simulation Toolkit; if not, write to the Free
Software Foundation, Inc., 51 Franklin St, Fifth Floor, Boston, MA
02110-1301 USA

*/
#include <stdio.h>
#include <malloc.h>
#include <iostream>
#include <cstdlib>
#include <algorithm>
#include <fstream>
//#include <unistd.h>
#include <math.h>
#include "dish.h"
#include "random.h"
#include "cell.h"
#include "info.h"
#include "parameter.h"
#include "morphometry.h"
#include "sqr.h"

#ifdef QTGRAPHICS
#include "qtgraph.h"
#else
#include "x11graph.h"
#endif


using namespace std;

INIT {

  try {

    CPM->SetRandomTypes();

  } catch(const char* error) {
    cerr << "Caught exception\n";
    std::cerr << error << "\n";
    exit(1);
  }

}

TIMESTEP { 
 
  try {

    static int i=0;
  
    static Dish *beast=new Dish();
   
    beast->CPM->AmoebaeMove(beast->PDEfield);
    
    //cerr << "Done\n";
    if (par.graphics && !(i%10)) {
      
      
      int tx,ty;
      BeginScene();
      ClearImage();
      beast->Plot(this);

      //char title[400];
      //snprintf(title,399,"CellularPotts: %d MCS",i);
      //ChangeTitle(title);
      EndScene();
  
     
    }
  
    if (par.store && !(i%par.storage_stride)) {
      char fname[200];
      sprintf(fname,"%s/extend%05d.png",par.datadir,i);
    
      BeginScene();
    
      beast->Plot(this);
      
      EndScene();
    
      Write(fname);
        
    }

    i++;
  } catch(const char* error) {
    cerr << "Caught exception\n";
    std::cerr << error << "\n";
    exit(1);
  }
}

int main(int argc, char *argv[]) {
  
	
  try {

#ifdef QTGRAPHICS
    QApplication a(argc, argv);
#endif
    // Read parameters
    par.Read(argv[1]);
    
    Seed(par.rseed);
    
    //QMainWindow mainwindow w;
#ifdef QTGRAPHICS
    QtGraphics g(par.sizex*2,par.sizey*2);
    a.setMainWidget( &g );
    a.connect(&g, SIGNAL(SimulationDone(void)), SLOT(quit(void)) );

    if (par.graphics)
      g.show();
    
    a.exec();
#else
    X11Graphics g(par.sizex*2,par.sizey*2);
    int t;

    for (t=0;t<par.mcs;t++) {

      g.TimeStep();
    
    }
#endif
    
  } catch(const char* error) {
    std::cerr << error << "\n";
    exit(1);
  }
  catch(...) {
    std::cerr << "An unknown exception was caught\n";
  }
  return 0;
}
