# Supplementary material for: Contact-Inhibited Chemotaxis in De Novo and Sprouting Blood-Vessel Growth
Source: PLoS Comput Biol. 2008 Sep 19;4(9):e1000163. doi: 10.1371/journal.pcbi.1000163 (PMC2528254; doi:10.1371/journal.pcbi.1000163)
Supplement: Protocol S1 — Tissue Simulation Toolkit v0.1.3. The source code for the software used for the simulations presented in this paper is also available from http://sourceforge.net/projects/tst. Installation: Unpack and compile according to the instructions given in the INSTALL file The code is written in C++ using the cross-platform (Windows, Mac, or Unix/Linux) library Qt (available from www.trolltech.com). (332 KB ZIP) [file pcbi.1000163.s002.zip › TST0.1.3/init.xpm]

/* XPM */
/* 

Copyright 1996-2006 Roeland Merks

This file is part of Tissue Simulation Toolkit.

Tissue Simulation Toolkit is free software; you can redistribute
it and/or modify it under the terms of the GNU General Public
License as published by the Free Software Foundation; either
version 2 of the License, or (at your option) any later version.

Tissue Simulation Toolkit is distributed in the hope that it will
be useful, but WITHOUT ANY WARRANTY; without even the implied
warranty of MERCHANTABILITY or FITNESS FOR A PARTICULAR PURPOSE.
See the GNU General Public License for more details.

You should have received a copy of the GNU General Public License
along with Tissue Simulation Toolkit; if not, write to the Free
Software Foundation, Inc., 51 Franklin St, Fifth Floor, Boston, MA
02110-1301 USA

*/

static char * init_xpm[] = {
"200 200 2 1",
" 	c #FFFFFFFFFFFF",
".	c #FFFF00000000",
"                                                                                                                                                                                                        ",
"                                                                                                                                                                                                        ",
"                                                                                                                                                                                                        ",
"                                                                                                                                                                                                        ",
"                                                                                                                                                                                                        ",
"                                                                                                                                                                                                        ",
"                                                                                                                                                                                                        ",
"                                                                                                                                                                                                        ",
"                                                                                                                                                                                                        ",
"                                                                                                                                                                                                        ",
"                                                                                                                                                                                                        ",
"                                                                                                                                                                                                        ",
"                                                                                                                                                                                                        ",
"                                                                                                                                                                                                        ",
"                                                                                                                                                                                                        ",
"                                                                                                                                                                                                        ",
"                                                                                                                                                                                                        ",
"                                                                                                                                                                                                        ",
"                                                                                                                                                               ....                                     ",
"                                                                                                                                                              ......                                    ",
"                                                            .......                                                                                          ........                                   ",
"                                                          ...........                                                                                       ..........                                  ",
"                                                         .............                                                                                      ..........                                  ",
"                                                        ...............                                                                                     ..........                                  ",
"                                                       .................                                                                                    ..........                                  ",
"                                                       .................                                                                                     ........                                   ",
"                                                       .................                                                                                      ......                                    ",
"                                                       .................                                                                                       ....                                     ",
"                                                        ...............                                                                                                                                 ",
"                                                         .............                                                                                                                                  ",
"                                                          ...........                                                                                                                                   ",
"                                                            .......                                                                                                                                     ",
"                                                                                                                                                                                                        ",
"                                                                                                                                                                                                        ",
"                                                                                                                                                                                                        ",
"                                                                                                                                                                                                        ",
"                                                                                                                                                                                                        ",
"                                                                                                                                                                                                        ",
"                                                                                                                                                                                                        ",
"                                                                                                                                                                                                        ",
"                                                                                                                                                                                                        ",
"                                                                                                                                                                                                        ",
"                                                                                                                                                                                                        ",
"                                                                                                                                                                                                        ",
"                                                                                                                                                                                                        ",
"                                                                                                                                                                                                        ",
"                                                                                                                                                                                                        ",
"                                                                                                                                                                                                        ",
"                                                                                                                                            ..                                                          ",
"                                                                                                                                           ....                                                         ",
"                                                                                                                                          ......                                                        ",
"                                                                                                                                          ......                                                        ",
"                                                                                                                                          ......                                                        ",
"                                                                                                                                         ........                                                       ",
"                                                                                                                                         ........                                                       ",
"                                                                                                                                         ........                                                       ",
"                                                                                                                                         ........                                                       ",
"                                                                                                                                         ........                                                       ",
"                                                                                                                                         ........                                                       ",
"                                                                                                                                         ........                                                       ",
"                                                                                                                                         ........                                                       ",
"                                                                                                                                          ......                                                        ",
"                                                                                                                                          ......                                                        ",
"                                                                                                                                          ......                                                        ",
"                                                                                                                                           ....                                                         ",
"                                                                                                                                            ..                                                          ",
"                                                                                                                                                                                                        ",
"                                                                                                                                                                                                        ",
"                                                                                                                                                                                                        ",
"                                                                                                                                                                                 ....                   ",
"                                                                                                                                                                               ........                 ",
"                                                                                                                                                                              ..........                ",
"                                                                                                                                                                              ..........                ",
"                                                                                                                                                                              ..........                ",
"                                                                                                             ....                                                              ........                 ",
"                                                                                                            ......                                                               ....                   ",
"                                                                                                           ........                                                                                     ",
"                                                                                                           ........                                                                                     ",
"                                                                                                            ......                                                                                      ",
"                                                                                                             ....                                                                                       ",
"                                                                                                                                                                                                        ",
"                                         ...                                                                                                                                                            ",
"                                         ...                                                                                                                                                            ",
"                                         ...                                                                                                                                                            ",
"                                         ...                                                                                                                                                            ",
"                                         ...                                                                                                                                                            ",
"                                         ...                                                                                                                                                            ",
"                                         ...                                                                                                                                                            ",
"                                         ...                                                                                                                                                            ",
"                                         ...                                                                                                                                                            ",
"                                                                                                                                                                                                        ",
"                                                                                                                                                                                                        ",
"                                                                                                                                                                                                        ",
"                                                                                                                                                                                                        ",
"                                                                                                                                                                                                        ",
"                                                                                                                                                                                                        ",
"                                                                                                                                                                                                        ",
"                                                                                                                                                                                                        ",
"                                                                                                                                                                                                        ",
"                                                                                                                                                                                                        ",
"                                                                                                                                                                                                        ",
"                                                                                   ..                                                                                                                   ",
"                                                                                  ....                                                                                                                  ",
"                                                                                 ......                                                                                                                 ",
"                                                                                 ......                                                                                                                 ",
"                                                                                 ......                                                                                                                 ",
"                                                                                 ......                                                                                                                 ",
"                                                                                 ......                                                                                                                 ",
"                                                                                  ....                                                                                                                  ",
"                                                                                   ..                                                                                                                   ",
"                                                                                                                                                                                                        ",
"                                                                                                                                                                                                        ",
"                                                                                                                                                                                                        ",
"                                                                                                                                                                                                        ",
"                                                                                                                                                                                                        ",
"                                                                                                                                                                                                        ",
"                                                               ...                                                                                                                                      ",
"                                                              .....                                                                                                                                     ",
"                                                              .....                                                                                                                                     ",
"                                                             .......                                                                                                                                    ",
"                                                             .......                                                                                                                                    ",
"                                                             .......                                                                                                                                    ",
"                                                             .......                                                                                    ....                                            ",
"                                                              .....                                                                                    ......                                           ",
"                                                              .....                                                                                   ........                                          ",
"                                                               ...                                                                                    ........                                          ",
"                                                                                                                                                      ........                                          ",
"                                                                                                                                                      ........                                          ",
"                                                                                                                                                       ......                                           ",
"                                                                                                                                                        ....                                            ",
"                                                                                                                                                                                                        ",
"                     ........                                                                                                                                                                           ",
"                    ..........                                                                                                                                                                          ",
"                     ........                                                                                                                                                                           ",
"                                                                                                                                                                                                        ",
"                                                                                                                                                                                                        ",
"                                                                                                                                                                                                        ",
"                                                                                                                                                                                                        ",
"                                                                                                                                                                                                        ",
"                                                                                                                                                                                                        ",
"                                                                                                                                                                                                        ",
"                                                                                                                                                                                                        ",
"                                                                                                                                                                                                        ",
"                                                                                                                                                                                                        ",
"                                                                                                                                                                                                        ",
"                                                                                                                                                                                                        ",
"                                                                                                                                                                                                        ",
"                                                                                                                                                                                                        ",
"                                                                                                                                                                                                        ",
"                                                                                                                                                                                                        ",
"                                                                                                                                                                                                        ",
"                                                                                  ...                                                                                                                   ",
"                                                                                 .....                                                                                                                  ",
"                                                  ..                            .......                                                                                                                 ",
"                                                  ..                           .........                                                                                                                ",
"                                                 ....                          .........                                                                                                                ",
"                                                 ....                          .........                                                                                                                ",
"                                                 ....                          .........                                                                                                                ",
"                                                 ....                          .........                                                                                                                ",
"                                                 ....                           .......                                                                                                                 ",
"                                                 ....                            .....                                                                                                                  ",
"                                                 ....                             ...                                                                                                                   ",
"                                                  ..                                                                                                                                                    ",
"                                                  ..                                                                                                                                                    ",
"                                                                                                                                                                                                        ",
"                                                                                                                                                                                                        ",
"                                                                                                                                                       .....                                            ",
"                                                                                                                                                     .........                                          ",
"                                                                                                                                                    ...........                                         ",
"                                                                                                                                                   .............                                        ",
"                                                                                                                                                   .............                                        ",
"                                                                                                                                                   .............                                        ",
"                                                                                                                                                   .............                                        ",
"                                                                                                                                                    ...........                                         ",
"                                                                                                                                                     .........                                          ",
"                                                                                                                                                       .....                                            ",
"                                                                                                                                                                                                        ",
"                                                                                                                                                                                                        ",
"                                                                                                                                                                                                        ",
"                                                                                                                                                                                                        ",
"                                                                                                                                                                                                        ",
"                                                                                                                                                                                                        ",
"                                                                                                                                                                                                        ",
"                                                                                                                                                                                                        ",
"                                                                                                                                                                                                        ",
"                                                                                                                                                                                                        ",
"                                                                                                                                                                                                        ",
"                                                                                                                                                                                                        ",
"                                                                                                                                                                                                        ",
"                                                                                                                                                                                                        ",
"                                                                                                                                                                                                        ",
"                                                                                                                                                                                                        ",
"                                                                                                                                                                                                        ",
"                                                                                                                                                                                                        ",
"                                                                                                                                                                                                        ",
"                                                                                                                                                                                                        ",
"                                                                                                                                                                                                        ",
"                                                                                                                                                                                                        ",
"                                                                                                                                                                                                        ",
"                                                                                                                                                                                                        "};
