# Supplementary material for: Contact-Inhibited Chemotaxis in De Novo and Sprouting Blood-Vessel Growth
Source: PLoS Comput Biol. 2008 Sep 19;4(9):e1000163. doi: 10.1371/journal.pcbi.1000163 (PMC2528254; doi:10.1371/journal.pcbi.1000163)
Supplement: Protocol S1 — Tissue Simulation Toolkit v0.1.3. The source code for the software used for the simulations presented in this paper is also available from http://sourceforge.net/projects/tst. Installation: Unpack and compile according to the instructions given in the INSTALL file The code is written in C++ using the cross-platform (Windows, Mac, or Unix/Linux) library Qt (available from www.trolltech.com). (332 KB ZIP) [file pcbi.1000163.s002.zip › TST0.1.3/INSTALL]

Tissue Simulation Toolkit, v0.1.1

Welcome to the Tissue Simulation Toolkit, a library for
two-dimensional simulations of Glazier and Graner's Cellular Potts
model (Glazier and Graner, 1993).

The TST aims to provide a simple set of computational tools to get you
started with Cellular Potts Simulations.

The current version of the TST includes example programs for the
following published simulations:

- Differential adhesion driven cell sorting (Glazier and Graner, 1993)
- Cell elongation dependent vasculogenesis (blood vessel growth)
(Merks et al., 2006) 
- Contact-inhibition dependent vasculogenesis
and angiogenesis (Merks and Glazier, 2005; Merks and Glazier, 2006;
Merks et al, arxiv:q-bio.TO/050533)

The TST provides many recent extensions to the CPM, including

- Infinite number of PDE layers (forward Euler)
- Interaction of CPM cells and PDE (secretion, absorption)
- Chemotaxis
- Length and connectivity constraints

and visualization of:

- Cells, according to cell type or anything you wish
- Chemical fields, using color ramps and contour lines (level sets)


INSTALLATION
------------
The TST has been compiled on Windows XP (minGW) and Linux systems (GNU
C++). The following libraries are required:

Qt (version 3 or 4)
libpng (url) and libz (url)

For Unix, we also have an X11-only version, although compilation is
easiest with the qmake tool shipped with Qt (see
http://www.trolltech.com)

With Qt, simply type:

qmake
make

If you want to use a different "main" program (examples are given:
vessel.cpp and sorting.cpp), just change "TARGET" in the file
"CellularPotts2.pro".


EXAMPLE PROGRAMS
----------------
A small Cellular Potts tutorial making use of the example programs
sorting.cpp and vessel.cpp is provide by the document "exercises.pdf".


DOCUMENTATION
-------------
An automatically generated class documentation is included in html/index.html.

A tutorial on CPM programming is unfortunately available, but I will
try to write it in the future.


REFERENCES
----------
Glazier, J. A. and Graner, F. 1993. Simulation of the differential
adhesion driven rearrangement of biological cells. Phys. Rev. E 47,
2128-2145.

Merks, R. M. H., Brodsky, S. V., Goligorsky, M. S., Newman, S. A. and
Glazier, J. A., 2006. Cell elongation is key to in silico replication
of in vitro vasculogenesis and subsequent remodelling. Dev. Biol. 289,
44-54.

Merks, R. M. H. and Glazier, J. A., 2005. A cell-centered approach to
developmental biology. Phys. A. 352, 113-130.

Merks, R. M. H. and Glazier, J. A., 2006. Dynamic mechanisms of blood
vessel growth. Nonlinearity 19, C1-C10.

Merks, R. M. H., Perryn, E. D. amd Glazier, J. A. Contact-inhibited
chemotactic motility: role in de novo and sprouting blood vessel
growth. Arxiv:q-bio.TO/0505033.
