# Supplementary material for: Contact-Inhibited Chemotaxis in De Novo and Sprouting Blood-Vessel Growth
Source: PLoS Comput Biol. 2008 Sep 19;4(9):e1000163. doi: 10.1371/journal.pcbi.1000163 (PMC2528254; doi:10.1371/journal.pcbi.1000163)
Supplement: Protocol S1 — Tissue Simulation Toolkit v0.1.3. The source code for the software used for the simulations presented in this paper is also available from http://sourceforge.net/projects/tst. Installation: Unpack and compile according to the instructions given in the INSTALL file The code is written in C++ using the cross-platform (Windows, Mac, or Unix/Linux) library Qt (available from www.trolltech.com). (332 KB ZIP) [file pcbi.1000163.s002.zip › TST0.1.3/latex/annotated.tex]

\section{Tissue Simulation Toolkit Class List}
Here are the classes, structs, unions and interfaces with brief descriptions:\begin{CompactList}
\item\contentsline{section}{{\bf Cell} }{\pageref{classCell}}{}
\item\contentsline{section}{{\bf Cellular\-Potts} }{\pageref{classCellularPotts}}{}
\item\contentsline{section}{{\bf co} }{\pageref{structco}}{}
\item\contentsline{section}{{\bf Dir} }{\pageref{classDir}}{}
\item\contentsline{section}{{\bf Dish} (The virtual Petri dish )}{\pageref{classDish}}{}
\item\contentsline{section}{{\bf Graphics} (API for Graphics windows )}{\pageref{classGraphics}}{}
\item\contentsline{section}{{\bf Info} (Enables interactive querying of the simulation )}{\pageref{classInfo}}{}
\item\contentsline{section}{{\bf li} }{\pageref{structli}}{}
\item\contentsline{section}{{\bf Parameter} }{\pageref{classParameter}}{}
\item\contentsline{section}{{\bf PDE} }{\pageref{classPDE}}{}
\item\contentsline{section}{{\bf Point} }{\pageref{classPoint}}{}
\item\contentsline{section}{{\bf Qt\-Graphics} }{\pageref{classQtGraphics}}{}
\item\contentsline{section}{{\bf X11Graphics} (X-Windows implementation of {\bf Graphics}{\rm (p.\,\pageref{classGraphics})} interface )}{\pageref{classX11Graphics}}{}
\end{CompactList}
