# Supplementary material for: Contact-Inhibited Chemotaxis in De Novo and Sprouting Blood-Vessel Growth
Source: PLoS Comput Biol. 2008 Sep 19;4(9):e1000163. doi: 10.1371/journal.pcbi.1000163 (PMC2528254; doi:10.1371/journal.pcbi.1000163)
Supplement: Protocol S1 — Tissue Simulation Toolkit v0.1.3. The source code for the software used for the simulations presented in this paper is also available from http://sourceforge.net/projects/tst. Installation: Unpack and compile according to the instructions given in the INSTALL file The code is written in C++ using the cross-platform (Windows, Mac, or Unix/Linux) library Qt (available from www.trolltech.com). (332 KB ZIP) [file pcbi.1000163.s002.zip › TST0.1.3/latex/ca_8cpp.tex]

\section{/home/romer/TST0.1.3/ca.cpp File Reference}
\label{ca_8cpp}\index{/home/romer/TST0.1.3/ca.cpp@{/home/romer/TST0.1.3/ca.cpp}}
{\tt \#include $<$stdio.h$>$}\par
{\tt \#include $<$math.h$>$}\par
{\tt \#include $<$cstdlib$>$}\par
{\tt \#include \char`\"{}sticky.h\char`\"{}}\par
{\tt \#include \char`\"{}random.h\char`\"{}}\par
{\tt \#include \char`\"{}ca.h\char`\"{}}\par
{\tt \#include \char`\"{}parameter.h\char`\"{}}\par
{\tt \#include \char`\"{}dish.h\char`\"{}}\par
{\tt \#include \char`\"{}sqr.h\char`\"{}}\par
{\tt \#include \char`\"{}crash.h\char`\"{}}\par
{\tt \#include \char`\"{}hull.h\char`\"{}}\par
{\tt \#include \char`\"{}init.xpm\char`\"{}}\par
{\tt \#include $<$fstream$>$}\par
\subsection*{Namespaces}
\begin{CompactItemize}
\item 
namespace {\bf std}
\end{CompactItemize}
\subsection*{Defines}
\begin{CompactItemize}
\item 
\#define {\bf ZYGFILE}(Z)\ $<$Z.xpm$>$
\item 
\#define {\bf XPM}(Z)\ Z \#\# \_\-xpm
\item 
\#define {\bf ZYGXPM}(Z)\ XPM(Z)
\item 
\#define {\bf ZYGOTE}\ init
\end{CompactItemize}
\subsection*{Functions}
\begin{CompactItemize}
\item 
double {\bf sat} (double x)
\end{CompactItemize}
\subsection*{Variables}
\begin{CompactItemize}
\item 
double {\bf copyprob} [BOLTZMANN]
\item 
{\bf Parameter} {\bf par}
\end{CompactItemize}


\subsection{Define Documentation}
\index{ca.cpp@{ca.cpp}!XPM@{XPM}}
\index{XPM@{XPM}!ca.cpp@{ca.cpp}}
\subsubsection{\setlength{\rightskip}{0pt plus 5cm}\#define XPM(Z)\ Z \#\# \_\-xpm}\label{ca_8cpp_a1}


\index{ca.cpp@{ca.cpp}!ZYGFILE@{ZYGFILE}}
\index{ZYGFILE@{ZYGFILE}!ca.cpp@{ca.cpp}}
\subsubsection{\setlength{\rightskip}{0pt plus 5cm}\#define ZYGFILE(Z)\ $<$Z.xpm$>$}\label{ca_8cpp_a0}


\index{ca.cpp@{ca.cpp}!ZYGOTE@{ZYGOTE}}
\index{ZYGOTE@{ZYGOTE}!ca.cpp@{ca.cpp}}
\subsubsection{\setlength{\rightskip}{0pt plus 5cm}\#define ZYGOTE\ init}\label{ca_8cpp_a3}


\index{ca.cpp@{ca.cpp}!ZYGXPM@{ZYGXPM}}
\index{ZYGXPM@{ZYGXPM}!ca.cpp@{ca.cpp}}
\subsubsection{\setlength{\rightskip}{0pt plus 5cm}\#define ZYGXPM(Z)\ XPM(Z)}\label{ca_8cpp_a2}


\subsection{Function Documentation}
\index{ca.cpp@{ca.cpp}!sat@{sat}}
\index{sat@{sat}!ca.cpp@{ca.cpp}}
\subsubsection{\setlength{\rightskip}{0pt plus 5cm}double sat (double {\em x})}\label{ca_8cpp_a6}


\subsection{Variable Documentation}
\index{ca.cpp@{ca.cpp}!copyprob@{copyprob}}
\index{copyprob@{copyprob}!ca.cpp@{ca.cpp}}
\subsubsection{\setlength{\rightskip}{0pt plus 5cm}double {\bf copyprob}[BOLTZMANN]}\label{ca_8cpp_a4}


\index{ca.cpp@{ca.cpp}!par@{par}}
\index{par@{par}!ca.cpp@{ca.cpp}}
\subsubsection{\setlength{\rightskip}{0pt plus 5cm}{\bf Parameter} {\bf par}}\label{ca_8cpp_a5}
