# Supplementary material for: Contact-Inhibited Chemotaxis in De Novo and Sprouting Blood-Vessel Growth
Source: PLoS Comput Biol. 2008 Sep 19;4(9):e1000163. doi: 10.1371/journal.pcbi.1000163 (PMC2528254; doi:10.1371/journal.pcbi.1000163)
Supplement: Protocol S1 — Tissue Simulation Toolkit v0.1.3. The source code for the software used for the simulations presented in this paper is also available from http://sourceforge.net/projects/tst. Installation: Unpack and compile according to the instructions given in the INSTALL file The code is written in C++ using the cross-platform (Windows, Mac, or Unix/Linux) library Qt (available from www.trolltech.com). (332 KB ZIP) [file pcbi.1000163.s002.zip › TST0.1.3/latex/classCell.tex]

\section{Cell Class Reference}
\label{classCell}\index{Cell@{Cell}}
{\tt \#include $<$cell.h$>$}

\subsection*{Public Member Functions}
\begin{CompactItemize}
\item 
{\bf Cell} (const {\bf Dish} \&who, int settau=1)
\begin{CompactList}\small\item\em Constructor to insert a cell into {\bf Dish}{\rm (p.\,\pageref{classDish})} \char`\"{}who\char`\"{}. \item\end{CompactList}\item 
{\bf Cell} (void)
\item 
{\bf $\sim$Cell} (void)
\item 
{\bf Cell} (const {\bf Cell} \&src)
\begin{CompactList}\small\item\em Default copy constructor. \item\end{CompactList}\item 
{\bf Cell} ({\bf Cell} \&{\bf mother}, int settau=1)
\begin{CompactList}\small\item\em Special copy constructor to add a new cell to the dish. \item\end{CompactList}\item 
{\bf Cell} \& {\bf operator=} (const {\bf Cell} \&src)
\begin{CompactList}\small\item\em Assignment operator. \item\end{CompactList}\item 
bool {\bf Alive\-P} (void) const 
\begin{CompactList}\small\item\em Returns false if Cell has apoptosed (vanished). \item\end{CompactList}\item 
int {\bf Colour} (void) const 
\begin{CompactList}\small\item\em Returns the cell colour. \item\end{CompactList}\item 
void {\bf set\-Tau} (int settau)
\begin{CompactList}\small\item\em Set cell type of this Cell. \item\end{CompactList}\item 
int {\bf get\-Tau} (void)
\begin{CompactList}\small\item\em Get cell type of this Cell. \item\end{CompactList}\item 
int {\bf Set\-Colour} (const int new\_\-colour)
\begin{CompactList}\small\item\em Set color of this cell to new\_\-colour, irrespective of type. \item\end{CompactList}\item 
int {\bf Energy\-Difference} (const {\bf Cell} \&cell2) const 
\item 
int {\bf Area} () const 
\begin{CompactList}\small\item\em Return Cell's actual area. \item\end{CompactList}\item 
int {\bf Target\-Area} () const 
\begin{CompactList}\small\item\em Return Cell's target area. \item\end{CompactList}\item 
double {\bf Target\-Length} () const 
\begin{CompactList}\small\item\em Return Cell's target length. \item\end{CompactList}\item 
double {\bf Set\-Target\-Length} (double l)
\begin{CompactList}\small\item\em Set the Cell's target length. \item\end{CompactList}\item 
void {\bf Print\-Inertia} (void)
\begin{CompactList}\small\item\em Debugging function used to print the cell's current inertia tensor (as used for calculations of the length ). \item\end{CompactList}\item 
double {\bf Length} (void)
\item 
void {\bf Renorm\-Polar\-Vec} (void)
\item 
int {\bf Sigma} () const 
\begin{CompactList}\small\item\em Returns the cell's cell identity number. \item\end{CompactList}\item 
int {\bf Set\-Target\-Area} (const int new\_\-area)
\begin{CompactList}\small\item\em Sets the target area of the cell. \item\end{CompactList}\item 
void {\bf Apoptose} ()
\begin{CompactList}\small\item\em Sends the current cell into apoptosis. \item\end{CompactList}\item 
int {\bf Increment\-Target\-Area} ()
\begin{CompactList}\small\item\em Decrement the cell's target area by one unit. \item\end{CompactList}\item 
int {\bf Decrement\-Target\-Area} ()
\begin{CompactList}\small\item\em Increment the cell's target area by one unit. \item\end{CompactList}\item 
int {\bf Mother} (void) const 
\begin{CompactList}\small\item\em Cell lineage tracking: get the cell's parent. \item\end{CompactList}\item 
int {\bf Daughter} (void) const 
\begin{CompactList}\small\item\em Cell lineage tracking: get the cell's daughter. \item\end{CompactList}\item 
int {\bf Times\-Divided} (void) const 
\begin{CompactList}\small\item\em Returns a counter keeping track of the number of divisions. \item\end{CompactList}\item 
int {\bf Date\-Of\-Birth} (void) const 
\begin{CompactList}\small\item\em Returns Monte Carlo Step (MCS) when this cell originated. \item\end{CompactList}\item 
int {\bf Colour\-Of\-Birth} (void) const 
\begin{CompactList}\small\item\em Returns the cell type at the time of birth. \item\end{CompactList}\item 
int {\bf Get\-J} (const {\bf Cell} \&c2) const 
\begin{CompactList}\small\item\em Returns the bond energy J between this cell and cell c2. \item\end{CompactList}\item 
double $\ast$ {\bf Set\-Grad} (double $\ast$g)
\begin{CompactList}\small\item\em Set the current gradient of the cell to g. Currently not in use. \item\end{CompactList}\item 
const double $\ast$ {\bf Get\-Grad} (void) const 
\begin{CompactList}\small\item\em Returns the cell's measured gradient. Currently not in use. \item\end{CompactList}\item 
const double {\bf Grad\-X} () const 
\begin{CompactList}\small\item\em Returns the cell's measured gradient. Currently not in use. \item\end{CompactList}\item 
const double {\bf Grad\-Y} () const 
\begin{CompactList}\small\item\em Returns the cell's measured gradient. Currently not in use. \item\end{CompactList}\item 
double $\ast$ {\bf Add\-To\-Grad} (double $\ast$g)
\begin{CompactList}\small\item\em Currently not in use (remove?). \item\end{CompactList}\item 
void {\bf Clear\-Grad} (void)
\begin{CompactList}\small\item\em Currently not in use (remove?). \item\end{CompactList}\item 
void {\bf Measure\-Cell\-Size} ({\bf Cell} \&c)
\end{CompactItemize}
\subsection*{Static Public Member Functions}
\begin{CompactItemize}
\item 
void {\bf Clear\-J} (void)
\begin{CompactList}\small\item\em Clears the table of J's. \item\end{CompactList}\item 
int {\bf Max\-Sigma} ()
\begin{CompactList}\small\item\em Returns the maximum cell identity number in the {\bf Dish}{\rm (p.\,\pageref{classDish})}. This would normally be the number of cells in the {\bf Dish}{\rm (p.\,\pageref{classDish})}, although the number includes apoptosed cells. \item\end{CompactList}\item 
int {\bf Set\-J} (int t1, int t2, int val)
\begin{CompactList}\small\item\em Sets bond energy J between cell type t1 and t2 to val. \item\end{CompactList}\end{CompactItemize}
\subsection*{Public Attributes}
\begin{CompactItemize}
\item 
double {\bf polarvec} [9]
\end{CompactItemize}
\subsection*{Protected Attributes}
\begin{CompactItemize}
\item 
int {\bf colour}
\item 
bool {\bf alive}
\item 
int {\bf sigma}
\item 
int {\bf tau}
\item 
double {\bf length}
\item 
double {\bf target\_\-length}
\item 
int {\bf mother}
\item 
int {\bf daughter}
\item 
int {\bf times\_\-divided}
\item 
int {\bf date\_\-of\_\-birth}
\item 
int {\bf colour\_\-of\_\-birth}
\item 
int {\bf area}
\item 
int {\bf target\_\-area}
\item 
int {\bf growth\_\-threshold}
\item 
double {\bf v} [2]
\item 
int {\bf n\_\-copies}
\item 
double {\bf grad} [2]
\item 
double $\ast$ {\bf chem}
\item 
int {\bf sum\_\-x}
\item 
int {\bf sum\_\-y}
\item 
int {\bf sum\_\-xx}
\item 
int {\bf sum\_\-yy}
\item 
int {\bf sum\_\-xy}
\item 
const {\bf Dish} $\ast$ {\bf owner}
\end{CompactItemize}
\subsection*{Static Protected Attributes}
\begin{CompactItemize}
\item 
int $\ast$$\ast$ {\bf J} = 0
\item 
int {\bf maxtau} = 0
\item 
int {\bf amount} = 0
\item 
int {\bf capacity} = 0
\item 
int {\bf maxsigma} = 0
\end{CompactItemize}
\subsection*{Friends}
\begin{CompactItemize}
\item 
class {\bf Dish}
\item 
class {\bf Cellular\-Potts}
\item 
class {\bf Info}
\end{CompactItemize}


\subsection{Constructor \& Destructor Documentation}
\index{Cell@{Cell}!Cell@{Cell}}
\index{Cell@{Cell}!Cell@{Cell}}
\subsubsection{\setlength{\rightskip}{0pt plus 5cm}Cell::Cell (const {\bf Dish} \& {\em who}, int {\em settau} = 1)\hspace{0.3cm}{\tt  [inline]}}\label{classCell_a0}


Constructor to insert a cell into {\bf Dish}{\rm (p.\,\pageref{classDish})} \char`\"{}who\char`\"{}. 

Used to add a new Cell to the dish: new Cell(dish, celtype). \index{Cell@{Cell}!Cell@{Cell}}
\index{Cell@{Cell}!Cell@{Cell}}
\subsubsection{\setlength{\rightskip}{0pt plus 5cm}Cell::Cell (void)\hspace{0.3cm}{\tt  [inline]}}\label{classCell_a1}


\index{Cell@{Cell}!~Cell@{$\sim$Cell}}
\index{~Cell@{$\sim$Cell}!Cell@{Cell}}
\subsubsection{\setlength{\rightskip}{0pt plus 5cm}Cell::$\sim${\bf Cell} (void)}\label{classCell_a2}


\index{Cell@{Cell}!Cell@{Cell}}
\index{Cell@{Cell}!Cell@{Cell}}
\subsubsection{\setlength{\rightskip}{0pt plus 5cm}Cell::Cell (const {\bf Cell} \& {\em src})\hspace{0.3cm}{\tt  [inline]}}\label{classCell_a3}


Default copy constructor. 

\index{Cell@{Cell}!Cell@{Cell}}
\index{Cell@{Cell}!Cell@{Cell}}
\subsubsection{\setlength{\rightskip}{0pt plus 5cm}Cell::Cell ({\bf Cell} \& {\em mother}, int {\em settau} = 1)}\label{classCell_a4}


Special copy constructor to add a new cell to the dish. 

Call it as: new Cell(parent, true); mother will be modified for ancestry administration!

\begin{Desc}
\item[Parameters:]
\begin{description}
\item[{\em settau}]Cell type of daughter cell. \end{description}
\end{Desc}


\subsection{Member Function Documentation}
\index{Cell@{Cell}!AddToGrad@{AddToGrad}}
\index{AddToGrad@{AddToGrad}!Cell@{Cell}}
\subsubsection{\setlength{\rightskip}{0pt plus 5cm}double$\ast$ Cell::Add\-To\-Grad (double $\ast$ {\em g})\hspace{0.3cm}{\tt  [inline]}}\label{classCell_a34}


Currently not in use (remove?). 

\index{Cell@{Cell}!AliveP@{AliveP}}
\index{AliveP@{AliveP}!Cell@{Cell}}
\subsubsection{\setlength{\rightskip}{0pt plus 5cm}bool Cell::Alive\-P (void) const\hspace{0.3cm}{\tt  [inline]}}\label{classCell_a6}


Returns false if Cell has apoptosed (vanished). 

\index{Cell@{Cell}!Apoptose@{Apoptose}}
\index{Apoptose@{Apoptose}!Cell@{Cell}}
\subsubsection{\setlength{\rightskip}{0pt plus 5cm}void Cell::Apoptose ()\hspace{0.3cm}{\tt  [inline]}}\label{classCell_a21}


Sends the current cell into apoptosis. 

\index{Cell@{Cell}!Area@{Area}}
\index{Area@{Area}!Cell@{Cell}}
\subsubsection{\setlength{\rightskip}{0pt plus 5cm}int Cell::Area () const\hspace{0.3cm}{\tt  [inline]}}\label{classCell_a12}


Return Cell's actual area. 

\index{Cell@{Cell}!ClearGrad@{ClearGrad}}
\index{ClearGrad@{ClearGrad}!Cell@{Cell}}
\subsubsection{\setlength{\rightskip}{0pt plus 5cm}void Cell::Clear\-Grad (void)\hspace{0.3cm}{\tt  [inline]}}\label{classCell_a35}


Currently not in use (remove?). 

\index{Cell@{Cell}!ClearJ@{ClearJ}}
\index{ClearJ@{ClearJ}!Cell@{Cell}}
\subsubsection{\setlength{\rightskip}{0pt plus 5cm}void Cell::Clear\-J (void)\hspace{0.3cm}{\tt  [static]}}\label{classCell_e0}


Clears the table of J's. 

This is only important for a feature called \char`\"{}Dynamic\-J's\char`\"{}, where J-values depend on internal states of the cells (such as a genetic network; see e.g. Hogeweg et al. 2000). The current version of TST does not include such functionality. \index{Cell@{Cell}!Colour@{Colour}}
\index{Colour@{Colour}!Cell@{Cell}}
\subsubsection{\setlength{\rightskip}{0pt plus 5cm}int Cell::Colour (void) const\hspace{0.3cm}{\tt  [inline]}}\label{classCell_a7}


Returns the cell colour. 

\index{Cell@{Cell}!ColourOfBirth@{ColourOfBirth}}
\index{ColourOfBirth@{ColourOfBirth}!Cell@{Cell}}
\subsubsection{\setlength{\rightskip}{0pt plus 5cm}int Cell::Colour\-Of\-Birth (void) const\hspace{0.3cm}{\tt  [inline]}}\label{classCell_a28}


Returns the cell type at the time of birth. 

\index{Cell@{Cell}!DateOfBirth@{DateOfBirth}}
\index{DateOfBirth@{DateOfBirth}!Cell@{Cell}}
\subsubsection{\setlength{\rightskip}{0pt plus 5cm}int Cell::Date\-Of\-Birth (void) const\hspace{0.3cm}{\tt  [inline]}}\label{classCell_a27}


Returns Monte Carlo Step (MCS) when this cell originated. 

\index{Cell@{Cell}!Daughter@{Daughter}}
\index{Daughter@{Daughter}!Cell@{Cell}}
\subsubsection{\setlength{\rightskip}{0pt plus 5cm}int Cell::Daughter (void) const\hspace{0.3cm}{\tt  [inline]}}\label{classCell_a25}


Cell lineage tracking: get the cell's daughter. 

\index{Cell@{Cell}!DecrementTargetArea@{DecrementTargetArea}}
\index{DecrementTargetArea@{DecrementTargetArea}!Cell@{Cell}}
\subsubsection{\setlength{\rightskip}{0pt plus 5cm}int Cell::Decrement\-Target\-Area ()\hspace{0.3cm}{\tt  [inline]}}\label{classCell_a23}


Increment the cell's target area by one unit. 

\index{Cell@{Cell}!EnergyDifference@{EnergyDifference}}
\index{EnergyDifference@{EnergyDifference}!Cell@{Cell}}
\subsubsection{\setlength{\rightskip}{0pt plus 5cm}int Cell::Energy\-Difference (const {\bf Cell} \& {\em cell2}) const}\label{classCell_a11}


\index{Cell@{Cell}!GetGrad@{GetGrad}}
\index{GetGrad@{GetGrad}!Cell@{Cell}}
\subsubsection{\setlength{\rightskip}{0pt plus 5cm}const double$\ast$ Cell::Get\-Grad (void) const\hspace{0.3cm}{\tt  [inline]}}\label{classCell_a31}


Returns the cell's measured gradient. Currently not in use. 

\index{Cell@{Cell}!GetJ@{GetJ}}
\index{GetJ@{GetJ}!Cell@{Cell}}
\subsubsection{\setlength{\rightskip}{0pt plus 5cm}int Cell::Get\-J (const {\bf Cell} \& {\em c2}) const\hspace{0.3cm}{\tt  [inline]}}\label{classCell_a29}


Returns the bond energy J between this cell and cell c2. 

\index{Cell@{Cell}!getTau@{getTau}}
\index{getTau@{getTau}!Cell@{Cell}}
\subsubsection{\setlength{\rightskip}{0pt plus 5cm}int Cell::get\-Tau (void)\hspace{0.3cm}{\tt  [inline]}}\label{classCell_a9}


Get cell type of this Cell. 

\index{Cell@{Cell}!GradX@{GradX}}
\index{GradX@{GradX}!Cell@{Cell}}
\subsubsection{\setlength{\rightskip}{0pt plus 5cm}const double Cell::Grad\-X () const\hspace{0.3cm}{\tt  [inline]}}\label{classCell_a32}


Returns the cell's measured gradient. Currently not in use. 

\index{Cell@{Cell}!GradY@{GradY}}
\index{GradY@{GradY}!Cell@{Cell}}
\subsubsection{\setlength{\rightskip}{0pt plus 5cm}const double Cell::Grad\-Y () const\hspace{0.3cm}{\tt  [inline]}}\label{classCell_a33}


Returns the cell's measured gradient. Currently not in use. 

\index{Cell@{Cell}!IncrementTargetArea@{IncrementTargetArea}}
\index{IncrementTargetArea@{IncrementTargetArea}!Cell@{Cell}}
\subsubsection{\setlength{\rightskip}{0pt plus 5cm}int Cell::Increment\-Target\-Area ()\hspace{0.3cm}{\tt  [inline]}}\label{classCell_a22}


Decrement the cell's target area by one unit. 

\index{Cell@{Cell}!Length@{Length}}
\index{Length@{Length}!Cell@{Cell}}
\subsubsection{\setlength{\rightskip}{0pt plus 5cm}double Cell::Length (void)\hspace{0.3cm}{\tt  [inline]}}\label{classCell_a17}


\index{Cell@{Cell}!MaxSigma@{MaxSigma}}
\index{MaxSigma@{MaxSigma}!Cell@{Cell}}
\subsubsection{\setlength{\rightskip}{0pt plus 5cm}int Cell::Max\-Sigma ()\hspace{0.3cm}{\tt  [inline, static]}}\label{classCell_e1}


Returns the maximum cell identity number in the {\bf Dish}{\rm (p.\,\pageref{classDish})}. This would normally be the number of cells in the {\bf Dish}{\rm (p.\,\pageref{classDish})}, although the number includes apoptosed cells. 

\index{Cell@{Cell}!MeasureCellSize@{MeasureCellSize}}
\index{MeasureCellSize@{MeasureCellSize}!Cell@{Cell}}
\subsubsection{\setlength{\rightskip}{0pt plus 5cm}void Cell::Measure\-Cell\-Size ({\bf Cell} \& {\em c})}\label{classCell_a36}


After introducing a new Cell (e.g. with Grow\-In\-Cell) call this function to set the moments and areas right. \index{Cell@{Cell}!Mother@{Mother}}
\index{Mother@{Mother}!Cell@{Cell}}
\subsubsection{\setlength{\rightskip}{0pt plus 5cm}int Cell::Mother (void) const\hspace{0.3cm}{\tt  [inline]}}\label{classCell_a24}


Cell lineage tracking: get the cell's parent. 

\index{Cell@{Cell}!operator=@{operator=}}
\index{operator=@{operator=}!Cell@{Cell}}
\subsubsection{\setlength{\rightskip}{0pt plus 5cm}{\bf Cell}\& Cell::operator= (const {\bf Cell} \& {\em src})\hspace{0.3cm}{\tt  [inline]}}\label{classCell_a5}


Assignment operator. 

Called if one cell is assigned to another. Remember to change both assignment operator and copy constructor when adding new attributes to Cell. \index{Cell@{Cell}!PrintInertia@{PrintInertia}}
\index{PrintInertia@{PrintInertia}!Cell@{Cell}}
\subsubsection{\setlength{\rightskip}{0pt plus 5cm}void Cell::Print\-Inertia (void)\hspace{0.3cm}{\tt  [inline]}}\label{classCell_a16}


Debugging function used to print the cell's current inertia tensor (as used for calculations of the length ). 

\index{Cell@{Cell}!RenormPolarVec@{RenormPolarVec}}
\index{RenormPolarVec@{RenormPolarVec}!Cell@{Cell}}
\subsubsection{\setlength{\rightskip}{0pt plus 5cm}void Cell::Renorm\-Polar\-Vec (void)}\label{classCell_a18}


\index{Cell@{Cell}!SetColour@{SetColour}}
\index{SetColour@{SetColour}!Cell@{Cell}}
\subsubsection{\setlength{\rightskip}{0pt plus 5cm}int Cell::Set\-Colour (const int {\em new\_\-colour})\hspace{0.3cm}{\tt  [inline]}}\label{classCell_a10}


Set color of this cell to new\_\-colour, irrespective of type. 

\index{Cell@{Cell}!SetGrad@{SetGrad}}
\index{SetGrad@{SetGrad}!Cell@{Cell}}
\subsubsection{\setlength{\rightskip}{0pt plus 5cm}double$\ast$ Cell::Set\-Grad (double $\ast$ {\em g})\hspace{0.3cm}{\tt  [inline]}}\label{classCell_a30}


Set the current gradient of the cell to g. Currently not in use. 

\index{Cell@{Cell}!SetJ@{SetJ}}
\index{SetJ@{SetJ}!Cell@{Cell}}
\subsubsection{\setlength{\rightskip}{0pt plus 5cm}int Cell::Set\-J (int {\em t1}, int {\em t2}, int {\em val})\hspace{0.3cm}{\tt  [inline, static]}}\label{classCell_e2}


Sets bond energy J between cell type t1 and t2 to val. 

\index{Cell@{Cell}!SetTargetArea@{SetTargetArea}}
\index{SetTargetArea@{SetTargetArea}!Cell@{Cell}}
\subsubsection{\setlength{\rightskip}{0pt plus 5cm}int Cell::Set\-Target\-Area (const int {\em new\_\-area})\hspace{0.3cm}{\tt  [inline]}}\label{classCell_a20}


Sets the target area of the cell. 

\index{Cell@{Cell}!SetTargetLength@{SetTargetLength}}
\index{SetTargetLength@{SetTargetLength}!Cell@{Cell}}
\subsubsection{\setlength{\rightskip}{0pt plus 5cm}double Cell::Set\-Target\-Length (double {\em l})\hspace{0.3cm}{\tt  [inline]}}\label{classCell_a15}


Set the Cell's target length. 

\index{Cell@{Cell}!setTau@{setTau}}
\index{setTau@{setTau}!Cell@{Cell}}
\subsubsection{\setlength{\rightskip}{0pt plus 5cm}void Cell::set\-Tau (int {\em settau})\hspace{0.3cm}{\tt  [inline]}}\label{classCell_a8}


Set cell type of this Cell. 

\index{Cell@{Cell}!Sigma@{Sigma}}
\index{Sigma@{Sigma}!Cell@{Cell}}
\subsubsection{\setlength{\rightskip}{0pt plus 5cm}int Cell::Sigma () const\hspace{0.3cm}{\tt  [inline]}}\label{classCell_a19}


Returns the cell's cell identity number. 

\index{Cell@{Cell}!TargetArea@{TargetArea}}
\index{TargetArea@{TargetArea}!Cell@{Cell}}
\subsubsection{\setlength{\rightskip}{0pt plus 5cm}int Cell::Target\-Area () const\hspace{0.3cm}{\tt  [inline]}}\label{classCell_a13}


Return Cell's target area. 

\index{Cell@{Cell}!TargetLength@{TargetLength}}
\index{TargetLength@{TargetLength}!Cell@{Cell}}
\subsubsection{\setlength{\rightskip}{0pt plus 5cm}double Cell::Target\-Length () const\hspace{0.3cm}{\tt  [inline]}}\label{classCell_a14}


Return Cell's target length. 

Length constraint is documented in Merks et al. 2006, Dev. Biol. \index{Cell@{Cell}!TimesDivided@{TimesDivided}}
\index{TimesDivided@{TimesDivided}!Cell@{Cell}}
\subsubsection{\setlength{\rightskip}{0pt plus 5cm}int Cell::Times\-Divided (void) const\hspace{0.3cm}{\tt  [inline]}}\label{classCell_a26}


Returns a counter keeping track of the number of divisions. 


\subsection{Friends And Related Function Documentation}
\index{Cell@{Cell}!CellularPotts@{CellularPotts}}
\index{CellularPotts@{CellularPotts}!Cell@{Cell}}
\subsubsection{\setlength{\rightskip}{0pt plus 5cm}friend class {\bf Cellular\-Potts}\hspace{0.3cm}{\tt  [friend]}}\label{classCell_n1}


\index{Cell@{Cell}!Dish@{Dish}}
\index{Dish@{Dish}!Cell@{Cell}}
\subsubsection{\setlength{\rightskip}{0pt plus 5cm}friend class {\bf Dish}\hspace{0.3cm}{\tt  [friend]}}\label{classCell_n0}


\index{Cell@{Cell}!Info@{Info}}
\index{Info@{Info}!Cell@{Cell}}
\subsubsection{\setlength{\rightskip}{0pt plus 5cm}friend class {\bf Info}\hspace{0.3cm}{\tt  [friend]}}\label{classCell_n2}


\subsection{Member Data Documentation}
\index{Cell@{Cell}!alive@{alive}}
\index{alive@{alive}!Cell@{Cell}}
\subsubsection{\setlength{\rightskip}{0pt plus 5cm}bool {\bf Cell::alive}\hspace{0.3cm}{\tt  [protected]}}\label{classCell_p1}


\index{Cell@{Cell}!amount@{amount}}
\index{amount@{amount}!Cell@{Cell}}
\subsubsection{\setlength{\rightskip}{0pt plus 5cm}int {\bf Cell::amount} = 0\hspace{0.3cm}{\tt  [static, protected]}}\label{classCell_t2}


\index{Cell@{Cell}!area@{area}}
\index{area@{area}!Cell@{Cell}}
\subsubsection{\setlength{\rightskip}{0pt plus 5cm}int {\bf Cell::area}\hspace{0.3cm}{\tt  [protected]}}\label{classCell_p11}


\index{Cell@{Cell}!capacity@{capacity}}
\index{capacity@{capacity}!Cell@{Cell}}
\subsubsection{\setlength{\rightskip}{0pt plus 5cm}int {\bf Cell::capacity} = 0\hspace{0.3cm}{\tt  [static, protected]}}\label{classCell_t3}


\index{Cell@{Cell}!chem@{chem}}
\index{chem@{chem}!Cell@{Cell}}
\subsubsection{\setlength{\rightskip}{0pt plus 5cm}double$\ast$ {\bf Cell::chem}\hspace{0.3cm}{\tt  [protected]}}\label{classCell_p17}


\index{Cell@{Cell}!colour@{colour}}
\index{colour@{colour}!Cell@{Cell}}
\subsubsection{\setlength{\rightskip}{0pt plus 5cm}int {\bf Cell::colour}\hspace{0.3cm}{\tt  [protected]}}\label{classCell_p0}


\index{Cell@{Cell}!colour_of_birth@{colour\_\-of\_\-birth}}
\index{colour_of_birth@{colour\_\-of\_\-birth}!Cell@{Cell}}
\subsubsection{\setlength{\rightskip}{0pt plus 5cm}int {\bf Cell::colour\_\-of\_\-birth}\hspace{0.3cm}{\tt  [protected]}}\label{classCell_p10}


\index{Cell@{Cell}!date_of_birth@{date\_\-of\_\-birth}}
\index{date_of_birth@{date\_\-of\_\-birth}!Cell@{Cell}}
\subsubsection{\setlength{\rightskip}{0pt plus 5cm}int {\bf Cell::date\_\-of\_\-birth}\hspace{0.3cm}{\tt  [protected]}}\label{classCell_p9}


\index{Cell@{Cell}!daughter@{daughter}}
\index{daughter@{daughter}!Cell@{Cell}}
\subsubsection{\setlength{\rightskip}{0pt plus 5cm}int {\bf Cell::daughter}\hspace{0.3cm}{\tt  [protected]}}\label{classCell_p7}


\index{Cell@{Cell}!grad@{grad}}
\index{grad@{grad}!Cell@{Cell}}
\subsubsection{\setlength{\rightskip}{0pt plus 5cm}double {\bf Cell::grad}[2]\hspace{0.3cm}{\tt  [protected]}}\label{classCell_p16}


\index{Cell@{Cell}!growth_threshold@{growth\_\-threshold}}
\index{growth_threshold@{growth\_\-threshold}!Cell@{Cell}}
\subsubsection{\setlength{\rightskip}{0pt plus 5cm}int {\bf Cell::growth\_\-threshold}\hspace{0.3cm}{\tt  [protected]}}\label{classCell_p13}


\index{Cell@{Cell}!J@{J}}
\index{J@{J}!Cell@{Cell}}
\subsubsection{\setlength{\rightskip}{0pt plus 5cm}int $\ast$$\ast$ {\bf Cell::J} = 0\hspace{0.3cm}{\tt  [static, protected]}}\label{classCell_t0}


\index{Cell@{Cell}!length@{length}}
\index{length@{length}!Cell@{Cell}}
\subsubsection{\setlength{\rightskip}{0pt plus 5cm}double {\bf Cell::length}\hspace{0.3cm}{\tt  [protected]}}\label{classCell_p4}


\index{Cell@{Cell}!maxsigma@{maxsigma}}
\index{maxsigma@{maxsigma}!Cell@{Cell}}
\subsubsection{\setlength{\rightskip}{0pt plus 5cm}int {\bf Cell::maxsigma} = 0\hspace{0.3cm}{\tt  [static, protected]}}\label{classCell_t4}


\index{Cell@{Cell}!maxtau@{maxtau}}
\index{maxtau@{maxtau}!Cell@{Cell}}
\subsubsection{\setlength{\rightskip}{0pt plus 5cm}int {\bf Cell::maxtau} = 0\hspace{0.3cm}{\tt  [static, protected]}}\label{classCell_t1}


\index{Cell@{Cell}!mother@{mother}}
\index{mother@{mother}!Cell@{Cell}}
\subsubsection{\setlength{\rightskip}{0pt plus 5cm}int {\bf Cell::mother}\hspace{0.3cm}{\tt  [protected]}}\label{classCell_p6}


\index{Cell@{Cell}!n_copies@{n\_\-copies}}
\index{n_copies@{n\_\-copies}!Cell@{Cell}}
\subsubsection{\setlength{\rightskip}{0pt plus 5cm}int {\bf Cell::n\_\-copies}\hspace{0.3cm}{\tt  [protected]}}\label{classCell_p15}


\index{Cell@{Cell}!owner@{owner}}
\index{owner@{owner}!Cell@{Cell}}
\subsubsection{\setlength{\rightskip}{0pt plus 5cm}const {\bf Dish}$\ast$ {\bf Cell::owner}\hspace{0.3cm}{\tt  [protected]}}\label{classCell_p23}


\index{Cell@{Cell}!polarvec@{polarvec}}
\index{polarvec@{polarvec}!Cell@{Cell}}
\subsubsection{\setlength{\rightskip}{0pt plus 5cm}double {\bf Cell::polarvec}[9]}\label{classCell_o0}


\index{Cell@{Cell}!sigma@{sigma}}
\index{sigma@{sigma}!Cell@{Cell}}
\subsubsection{\setlength{\rightskip}{0pt plus 5cm}int {\bf Cell::sigma}\hspace{0.3cm}{\tt  [protected]}}\label{classCell_p2}


\index{Cell@{Cell}!sum_x@{sum\_\-x}}
\index{sum_x@{sum\_\-x}!Cell@{Cell}}
\subsubsection{\setlength{\rightskip}{0pt plus 5cm}int {\bf Cell::sum\_\-x}\hspace{0.3cm}{\tt  [protected]}}\label{classCell_p18}


\index{Cell@{Cell}!sum_xx@{sum\_\-xx}}
\index{sum_xx@{sum\_\-xx}!Cell@{Cell}}
\subsubsection{\setlength{\rightskip}{0pt plus 5cm}int {\bf Cell::sum\_\-xx}\hspace{0.3cm}{\tt  [protected]}}\label{classCell_p20}


\index{Cell@{Cell}!sum_xy@{sum\_\-xy}}
\index{sum_xy@{sum\_\-xy}!Cell@{Cell}}
\subsubsection{\setlength{\rightskip}{0pt plus 5cm}int {\bf Cell::sum\_\-xy}\hspace{0.3cm}{\tt  [protected]}}\label{classCell_p22}


\index{Cell@{Cell}!sum_y@{sum\_\-y}}
\index{sum_y@{sum\_\-y}!Cell@{Cell}}
\subsubsection{\setlength{\rightskip}{0pt plus 5cm}int {\bf Cell::sum\_\-y}\hspace{0.3cm}{\tt  [protected]}}\label{classCell_p19}


\index{Cell@{Cell}!sum_yy@{sum\_\-yy}}
\index{sum_yy@{sum\_\-yy}!Cell@{Cell}}
\subsubsection{\setlength{\rightskip}{0pt plus 5cm}int {\bf Cell::sum\_\-yy}\hspace{0.3cm}{\tt  [protected]}}\label{classCell_p21}


\index{Cell@{Cell}!target_area@{target\_\-area}}
\index{target_area@{target\_\-area}!Cell@{Cell}}
\subsubsection{\setlength{\rightskip}{0pt plus 5cm}int {\bf Cell::target\_\-area}\hspace{0.3cm}{\tt  [protected]}}\label{classCell_p12}


\index{Cell@{Cell}!target_length@{target\_\-length}}
\index{target_length@{target\_\-length}!Cell@{Cell}}
\subsubsection{\setlength{\rightskip}{0pt plus 5cm}double {\bf Cell::target\_\-length}\hspace{0.3cm}{\tt  [protected]}}\label{classCell_p5}


\index{Cell@{Cell}!tau@{tau}}
\index{tau@{tau}!Cell@{Cell}}
\subsubsection{\setlength{\rightskip}{0pt plus 5cm}int {\bf Cell::tau}\hspace{0.3cm}{\tt  [protected]}}\label{classCell_p3}


\index{Cell@{Cell}!times_divided@{times\_\-divided}}
\index{times_divided@{times\_\-divided}!Cell@{Cell}}
\subsubsection{\setlength{\rightskip}{0pt plus 5cm}int {\bf Cell::times\_\-divided}\hspace{0.3cm}{\tt  [protected]}}\label{classCell_p8}


\index{Cell@{Cell}!v@{v}}
\index{v@{v}!Cell@{Cell}}
\subsubsection{\setlength{\rightskip}{0pt plus 5cm}double {\bf Cell::v}[2]\hspace{0.3cm}{\tt  [protected]}}\label{classCell_p14}


The documentation for this class was generated from the following files:\begin{CompactItemize}
\item 
/home/romer/TST0.1.3/{\bf cell.h}\item 
/home/romer/TST0.1.3/{\bf cell.cpp}\end{CompactItemize}
