# Supplementary material for: Contact-Inhibited Chemotaxis in De Novo and Sprouting Blood-Vessel Growth
Source: PLoS Comput Biol. 2008 Sep 19;4(9):e1000163. doi: 10.1371/journal.pcbi.1000163 (PMC2528254; doi:10.1371/journal.pcbi.1000163)
Supplement: Protocol S1 — Tissue Simulation Toolkit v0.1.3. The source code for the software used for the simulations presented in this paper is also available from http://sourceforge.net/projects/tst. Installation: Unpack and compile according to the instructions given in the INSTALL file The code is written in C++ using the cross-platform (Windows, Mac, or Unix/Linux) library Qt (available from www.trolltech.com). (332 KB ZIP) [file pcbi.1000163.s002.zip › TST0.1.3/latex/classCellularPotts.tex]

\section{Cellular\-Potts Class Reference}
\label{classCellularPotts}\index{CellularPotts@{CellularPotts}}
{\tt \#include $<$ca.h$>$}

\subsection*{Public Member Functions}
\begin{CompactItemize}
\item 
{\bf Cellular\-Potts} (std::vector$<$ {\bf Cell} $>$ $\ast$cells, const int {\bf sizex}=200, const int {\bf sizey}=200)
\begin{CompactList}\small\item\em Constructs a CA field. This should be done in \char`\"{}Dish\char`\"{}. \item\end{CompactList}\item 
{\bf Cellular\-Potts} (void)
\item 
virtual void {\bf Allocate\-Sigma} (int sx, int sy)
\item 
virtual {\bf $\sim$Cellular\-Potts} ()
\item 
int $\ast$$\ast$ {\bf Search\-Nand\-Plot} ({\bf Graphics} $\ast$g=0, bool get\_\-neighbours=true)
\begin{CompactList}\small\item\em Plots the dish to the screen or to a movie and searches the neighbours. \item\end{CompactList}\item 
void {\bf Plot} ({\bf Graphics} $\ast$g)
\begin{CompactList}\small\item\em Plot the dish to {\bf Graphics}{\rm (p.\,\pageref{classGraphics})} window g. \item\end{CompactList}\item 
int $\ast$$\ast$ {\bf Search\-Neighbours} (void)
\begin{CompactList}\small\item\em Searches the cells' neighbors without plotting. \item\end{CompactList}\item 
int {\bf Mass} (void)
\begin{CompactList}\small\item\em Return the total area occupied by the cells. \item\end{CompactList}\item 
void {\bf Plot\-Sigma} ({\bf Graphics} $\ast$g, int mag=2)
\item 
void {\bf Divide\-Cells} (void)
\begin{CompactList}\small\item\em Divide all cells. \item\end{CompactList}\item 
void {\bf Divide\-Cells} (std::vector$<$ bool $>$ which\_\-cells)
\item 
int {\bf Amoebae\-Move} ({\bf PDE} $\ast$PDEfield=0)
\begin{CompactList}\small\item\em Monte Carlo Step. Returns summed energy change. \item\end{CompactList}\item 
void {\bf Read\-Zygote\-Picture} (void)
\begin{CompactList}\small\item\em Read initial cell shape from XPM file. Reads the initial cell shape from an include xpm picture called \char`\"{}ZYGXPM(ZYGOTE)\char`\"{}, and it allocates enough cells for it to the {\bf Dish}{\rm (p.\,\pageref{classDish})}. \item\end{CompactList}\item 
void {\bf Construct\-Init\-Cells} ({\bf Dish} \&beast)
\item 
int {\bf Time} () const 
\begin{CompactList}\small\item\em Returns the number of completed Monte Carlo steps. \item\end{CompactList}\item 
int {\bf Zygote\-Area} () const 
\item 
int {\bf Size\-X} () const 
\begin{CompactList}\small\item\em Return the horizontal size of the CA plane. \item\end{CompactList}\item 
int {\bf Size\-Y} () const 
\begin{CompactList}\small\item\em Return the vertical size of the CA plane. \item\end{CompactList}\item 
int {\bf Sigma} (const int x, const int y) const 
\begin{CompactList}\small\item\em Return the value of lattice site (x,y). \item\end{CompactList}\item 
void {\bf Replace} ({\bf Graphics} $\ast$g)
\item 
{\bf Dir} $\ast$ {\bf Find\-Cell\-Directions} (void) const 
\item 
int {\bf Throw\-In\-Cells} (int n, int cellsize)
\begin{CompactList}\small\item\em Initialize the CA plane with n circular cells fitting in a cellsize$^\wedge$2 square. \item\end{CompactList}\item 
int {\bf Grow\-In\-Cells} (int n\_\-cells, int cellsize, double subfield=1.)
\begin{CompactList}\small\item\em Initialize the CA plane with n cells using an Eden growth algorithm. \item\end{CompactList}\item 
int {\bf Grow\-In\-Cells} (int n\_\-cells, int cell\_\-size, int sx, int sy, int offset\_\-x, int offset\_\-y)
\item 
{\bf Cell} \& {\bf Add\-Cell} ({\bf Dish} \&beast)
\begin{CompactList}\small\item\em Adds a new {\bf Cell}{\rm (p.\,\pageref{classCell})} and returns a reference to it. \item\end{CompactList}\item 
void {\bf Show\-Directions} ({\bf Graphics} \&g, const {\bf Dir} $\ast$celldir) const 
\begin{CompactList}\small\item\em Display the division planes returned by Find\-Cell\-Directions. \item\end{CompactList}\item 
double {\bf Mean\-Cell\-Area} (void) const 
\begin{CompactList}\small\item\em Returns the mean area of the cells. \item\end{CompactList}\item 
double {\bf Cell\-Density} (void) const 
\begin{CompactList}\small\item\em Returns the cell density. \item\end{CompactList}\item 
void {\bf Reset\-Target\-Lengths} (void)
\begin{CompactList}\small\item\em Set target lengths of all cells to the value given in parameter file. \item\end{CompactList}\item 
void {\bf Set\-Random\-Types} (void)
\begin{CompactList}\small\item\em Give each cell a random cell type. \item\end{CompactList}\item 
void {\bf Grow\-And\-Divide\-Cells} (int growth\_\-rate)
\item 
{\bf Cell} \& {\bf get\-Cell} (int c)
\item 
double {\bf Draw\-Convex\-Hull} ({\bf Graphics} $\ast$g, int color=1)
\item 
double {\bf Compactness} (double $\ast$res\_\-compactness=0, double $\ast$res\_\-area=0, double $\ast$res\_\-cell\_\-area=0)
\end{CompactItemize}
\subsection*{Public Attributes}
\begin{CompactItemize}
\item 
int {\bf spins\_\-converted}
\end{CompactItemize}
\subsection*{Protected Member Functions}
\begin{CompactItemize}
\item 
void {\bf Base\-Initialisation} (std::vector$<$ {\bf Cell} $>$ $\ast$cell)
\end{CompactItemize}
\subsection*{Protected Attributes}
\begin{CompactItemize}
\item 
int $\ast$$\ast$ {\bf sigma}
\item 
int {\bf sizex}
\item 
int {\bf sizey}
\end{CompactItemize}
\subsection*{Friends}
\begin{CompactItemize}
\item 
class {\bf Info}
\item 
class {\bf Morphometry}
\end{CompactItemize}


\subsection{Constructor \& Destructor Documentation}
\index{CellularPotts@{Cellular\-Potts}!CellularPotts@{CellularPotts}}
\index{CellularPotts@{CellularPotts}!CellularPotts@{Cellular\-Potts}}
\subsubsection{\setlength{\rightskip}{0pt plus 5cm}Cellular\-Potts::Cellular\-Potts (std::vector$<$ {\bf Cell} $>$ $\ast$ {\em cells}, const int {\em sizex} = 200, const int {\em sizey} = 200)}\label{classCellularPotts_a0}


Constructs a CA field. This should be done in \char`\"{}Dish\char`\"{}. 

\index{CellularPotts@{Cellular\-Potts}!CellularPotts@{CellularPotts}}
\index{CellularPotts@{CellularPotts}!CellularPotts@{Cellular\-Potts}}
\subsubsection{\setlength{\rightskip}{0pt plus 5cm}Cellular\-Potts::Cellular\-Potts (void)}\label{classCellularPotts_a1}


\index{CellularPotts@{Cellular\-Potts}!~CellularPotts@{$\sim$CellularPotts}}
\index{~CellularPotts@{$\sim$CellularPotts}!CellularPotts@{Cellular\-Potts}}
\subsubsection{\setlength{\rightskip}{0pt plus 5cm}Cellular\-Potts::$\sim${\bf Cellular\-Potts} ()\hspace{0.3cm}{\tt  [virtual]}}\label{classCellularPotts_a3}


\subsection{Member Function Documentation}
\index{CellularPotts@{Cellular\-Potts}!AddCell@{AddCell}}
\index{AddCell@{AddCell}!CellularPotts@{Cellular\-Potts}}
\subsubsection{\setlength{\rightskip}{0pt plus 5cm}{\bf Cell}\& Cellular\-Potts::Add\-Cell ({\bf Dish} \& {\em beast})\hspace{0.3cm}{\tt  [inline]}}\label{classCellularPotts_a24}


Adds a new {\bf Cell}{\rm (p.\,\pageref{classCell})} and returns a reference to it. 

\index{CellularPotts@{Cellular\-Potts}!AllocateSigma@{AllocateSigma}}
\index{AllocateSigma@{AllocateSigma}!CellularPotts@{Cellular\-Potts}}
\subsubsection{\setlength{\rightskip}{0pt plus 5cm}void Cellular\-Potts::Allocate\-Sigma (int {\em sx}, int {\em sy})\hspace{0.3cm}{\tt  [virtual]}}\label{classCellularPotts_a2}


\index{CellularPotts@{Cellular\-Potts}!AmoebaeMove@{AmoebaeMove}}
\index{AmoebaeMove@{AmoebaeMove}!CellularPotts@{Cellular\-Potts}}
\subsubsection{\setlength{\rightskip}{0pt plus 5cm}int Cellular\-Potts::Amoebae\-Move ({\bf PDE} $\ast$ {\em PDEfield} = 0)}\label{classCellularPotts_a11}


Monte Carlo Step. Returns summed energy change. 

Implements the core CPM algorithm. Carries out one MCS. \begin{Desc}
\item[Returns:]Total energy change during MCS. \end{Desc}
\index{CellularPotts@{Cellular\-Potts}!BaseInitialisation@{BaseInitialisation}}
\index{BaseInitialisation@{BaseInitialisation}!CellularPotts@{Cellular\-Potts}}
\subsubsection{\setlength{\rightskip}{0pt plus 5cm}void Cellular\-Potts::Base\-Initialisation (std::vector$<$ {\bf Cell} $>$ $\ast$ {\em cell})\hspace{0.3cm}{\tt  [protected]}}\label{classCellularPotts_b0}


\index{CellularPotts@{Cellular\-Potts}!CellDensity@{CellDensity}}
\index{CellDensity@{CellDensity}!CellularPotts@{Cellular\-Potts}}
\subsubsection{\setlength{\rightskip}{0pt plus 5cm}double Cellular\-Potts::Cell\-Density (void) const}\label{classCellularPotts_a27}


Returns the cell density. 

{\bf Cell}{\rm (p.\,\pageref{classCell})} density is defined as the area occupied by cells divided by the size of the field. \index{CellularPotts@{Cellular\-Potts}!Compactness@{Compactness}}
\index{Compactness@{Compactness}!CellularPotts@{Cellular\-Potts}}
\subsubsection{\setlength{\rightskip}{0pt plus 5cm}double Cellular\-Potts::Compactness (double $\ast$ {\em res\_\-compactness} = 0, double $\ast$ {\em res\_\-area} = 0, double $\ast$ {\em res\_\-cell\_\-area} = 0)}\label{classCellularPotts_a33}


Calculate compactness (summed\_\-area/hull\_\-area) of all cells. This is a good measure for the density. \begin{Desc}
\item[Returns:]Compactness. \end{Desc}
\index{CellularPotts@{Cellular\-Potts}!ConstructInitCells@{ConstructInitCells}}
\index{ConstructInitCells@{ConstructInitCells}!CellularPotts@{Cellular\-Potts}}
\subsubsection{\setlength{\rightskip}{0pt plus 5cm}void Cellular\-Potts::Construct\-Init\-Cells ({\bf Dish} \& {\em beast})}\label{classCellularPotts_a13}


\index{CellularPotts@{Cellular\-Potts}!DivideCells@{DivideCells}}
\index{DivideCells@{DivideCells}!CellularPotts@{Cellular\-Potts}}
\subsubsection{\setlength{\rightskip}{0pt plus 5cm}void Cellular\-Potts::Divide\-Cells (std::vector$<$ bool $>$ {\em which\_\-cells})}\label{classCellularPotts_a10}


Divide all cells marked \char`\"{}true\char`\"{} in which\_\-cells.

\begin{Desc}
\item[Parameters:]
\begin{description}
\item[{\em which\_\-cells}]is a vector$<$bool$>$ with the same number of elements as the number of cells. It is a mask indicating which cells should be divided; each cell marked true will be divided.\end{description}
\end{Desc}
If which\_\-cells is empty, this method divides all cells. \index{CellularPotts@{Cellular\-Potts}!DivideCells@{DivideCells}}
\index{DivideCells@{DivideCells}!CellularPotts@{Cellular\-Potts}}
\subsubsection{\setlength{\rightskip}{0pt plus 5cm}void Cellular\-Potts::Divide\-Cells (void)\hspace{0.3cm}{\tt  [inline]}}\label{classCellularPotts_a9}


Divide all cells. 

\index{CellularPotts@{Cellular\-Potts}!DrawConvexHull@{DrawConvexHull}}
\index{DrawConvexHull@{DrawConvexHull}!CellularPotts@{Cellular\-Potts}}
\subsubsection{\setlength{\rightskip}{0pt plus 5cm}double Cellular\-Potts::Draw\-Convex\-Hull ({\bf Graphics} $\ast$ {\em g}, int {\em color} = 1)}\label{classCellularPotts_a32}


Draw convex hull around all cells. \begin{Desc}
\item[Returns:]The area of the convex hull in lattice sites. \end{Desc}
\index{CellularPotts@{Cellular\-Potts}!FindCellDirections@{FindCellDirections}}
\index{FindCellDirections@{FindCellDirections}!CellularPotts@{Cellular\-Potts}}
\subsubsection{\setlength{\rightskip}{0pt plus 5cm}{\bf Dir} $\ast$ Cellular\-Potts::Find\-Cell\-Directions (void) const}\label{classCellularPotts_a20}


In this method the principal axes of the cells are computed using the method described in \char`\"{}Biometry\char`\"{}, box 15.5 \begin{Desc}
\item[Returns:]a pointer to a \char`\"{}new[$\,$]\char`\"{}ed array containing the directions. The memory has to be freed afterwards using the delete[] operator \end{Desc}
\index{CellularPotts@{Cellular\-Potts}!getCell@{getCell}}
\index{getCell@{getCell}!CellularPotts@{Cellular\-Potts}}
\subsubsection{\setlength{\rightskip}{0pt plus 5cm}{\bf Cell}\& Cellular\-Potts::get\-Cell (int {\em c})\hspace{0.3cm}{\tt  [inline]}}\label{classCellularPotts_a31}


\index{CellularPotts@{Cellular\-Potts}!GrowAndDivideCells@{GrowAndDivideCells}}
\index{GrowAndDivideCells@{GrowAndDivideCells}!CellularPotts@{Cellular\-Potts}}
\subsubsection{\setlength{\rightskip}{0pt plus 5cm}void Cellular\-Potts::Grow\-And\-Divide\-Cells (int {\em growth\_\-rate})}\label{classCellularPotts_a30}


Cells grow until twice their original target\_\-length, then divide, with rate \char`\"{}growth\_\-rate\char`\"{} \index{CellularPotts@{Cellular\-Potts}!GrowInCells@{GrowInCells}}
\index{GrowInCells@{GrowInCells}!CellularPotts@{Cellular\-Potts}}
\subsubsection{\setlength{\rightskip}{0pt plus 5cm}int Cellular\-Potts::Grow\-In\-Cells (int {\em n\_\-cells}, int {\em cell\_\-size}, int {\em sx}, int {\em sy}, int {\em offset\_\-x}, int {\em offset\_\-y})}\label{classCellularPotts_a23}


\index{CellularPotts@{Cellular\-Potts}!GrowInCells@{GrowInCells}}
\index{GrowInCells@{GrowInCells}!CellularPotts@{Cellular\-Potts}}
\subsubsection{\setlength{\rightskip}{0pt plus 5cm}int Cellular\-Potts::Grow\-In\-Cells (int {\em n\_\-cells}, int {\em cellsize}, double {\em subfield} = 1.)}\label{classCellularPotts_a22}


Initialize the CA plane with n cells using an Eden growth algorithm. 

\begin{Desc}
\item[Parameters:]
\begin{description}
\item[{\em n:}]Number of cells. \item[{\em cellsize:}]Number of Eden growth iterations. \item[{\em subfield:}]Defines a centered frame of size (size/subfield)$^\wedge$2 in which all cell will be positioned. \end{description}
\end{Desc}
\begin{Desc}
\item[Returns:]Index of last cell inserted. \end{Desc}
\index{CellularPotts@{Cellular\-Potts}!Mass@{Mass}}
\index{Mass@{Mass}!CellularPotts@{Cellular\-Potts}}
\subsubsection{\setlength{\rightskip}{0pt plus 5cm}int Cellular\-Potts::Mass (void)\hspace{0.3cm}{\tt  [inline]}}\label{classCellularPotts_a7}


Return the total area occupied by the cells. 

\index{CellularPotts@{Cellular\-Potts}!MeanCellArea@{MeanCellArea}}
\index{MeanCellArea@{MeanCellArea}!CellularPotts@{Cellular\-Potts}}
\subsubsection{\setlength{\rightskip}{0pt plus 5cm}double Cellular\-Potts::Mean\-Cell\-Area (void) const}\label{classCellularPotts_a26}


Returns the mean area of the cells. 

\index{CellularPotts@{Cellular\-Potts}!Plot@{Plot}}
\index{Plot@{Plot}!CellularPotts@{Cellular\-Potts}}
\subsubsection{\setlength{\rightskip}{0pt plus 5cm}void Cellular\-Potts::Plot ({\bf Graphics} $\ast$ {\em g})\hspace{0.3cm}{\tt  [inline]}}\label{classCellularPotts_a5}


Plot the dish to {\bf Graphics}{\rm (p.\,\pageref{classGraphics})} window g. 

\index{CellularPotts@{Cellular\-Potts}!PlotSigma@{PlotSigma}}
\index{PlotSigma@{PlotSigma}!CellularPotts@{Cellular\-Potts}}
\subsubsection{\setlength{\rightskip}{0pt plus 5cm}void Cellular\-Potts::Plot\-Sigma ({\bf Graphics} $\ast$ {\em g}, int {\em mag} = 2)}\label{classCellularPotts_a8}


Plot the cells according to their cell identity, not their type.

The black lines are omitted. \index{CellularPotts@{Cellular\-Potts}!ReadZygotePicture@{ReadZygotePicture}}
\index{ReadZygotePicture@{ReadZygotePicture}!CellularPotts@{Cellular\-Potts}}
\subsubsection{\setlength{\rightskip}{0pt plus 5cm}void Cellular\-Potts::Read\-Zygote\-Picture (void)}\label{classCellularPotts_a12}


Read initial cell shape from XPM file. Reads the initial cell shape from an include xpm picture called \char`\"{}ZYGXPM(ZYGOTE)\char`\"{}, and it allocates enough cells for it to the {\bf Dish}{\rm (p.\,\pageref{classDish})}. 

\index{CellularPotts@{Cellular\-Potts}!Replace@{Replace}}
\index{Replace@{Replace}!CellularPotts@{Cellular\-Potts}}
\subsubsection{\setlength{\rightskip}{0pt plus 5cm}void Cellular\-Potts::Replace ({\bf Graphics} $\ast$ {\em g})}\label{classCellularPotts_a19}


\index{CellularPotts@{Cellular\-Potts}!ResetTargetLengths@{ResetTargetLengths}}
\index{ResetTargetLengths@{ResetTargetLengths}!CellularPotts@{Cellular\-Potts}}
\subsubsection{\setlength{\rightskip}{0pt plus 5cm}void Cellular\-Potts::Reset\-Target\-Lengths (void)}\label{classCellularPotts_a28}


Set target lengths of all cells to the value given in parameter file. 

\index{CellularPotts@{Cellular\-Potts}!SearchNandPlot@{SearchNandPlot}}
\index{SearchNandPlot@{SearchNandPlot}!CellularPotts@{Cellular\-Potts}}
\subsubsection{\setlength{\rightskip}{0pt plus 5cm}int $\ast$$\ast$ Cellular\-Potts::Search\-Nand\-Plot ({\bf Graphics} $\ast$ {\em g} = 0, bool {\em get\_\-neighbours} = true)}\label{classCellularPotts_a4}


Plots the dish to the screen or to a movie and searches the neighbours. 

These distinct tasks have been lumped together in the same method because both for drawing the black lines between the cells and for searching the neighbours the cell borders have to be determined. \index{CellularPotts@{Cellular\-Potts}!SearchNeighbours@{SearchNeighbours}}
\index{SearchNeighbours@{SearchNeighbours}!CellularPotts@{Cellular\-Potts}}
\subsubsection{\setlength{\rightskip}{0pt plus 5cm}int$\ast$$\ast$ Cellular\-Potts::Search\-Neighbours (void)\hspace{0.3cm}{\tt  [inline]}}\label{classCellularPotts_a6}


Searches the cells' neighbors without plotting. 

\index{CellularPotts@{Cellular\-Potts}!SetRandomTypes@{SetRandomTypes}}
\index{SetRandomTypes@{SetRandomTypes}!CellularPotts@{Cellular\-Potts}}
\subsubsection{\setlength{\rightskip}{0pt plus 5cm}void Cellular\-Potts::Set\-Random\-Types (void)}\label{classCellularPotts_a29}


Give each cell a random cell type. 

The number of cell types is defined by the J parameter file. (See Jtable in parameter file). \index{CellularPotts@{Cellular\-Potts}!ShowDirections@{ShowDirections}}
\index{ShowDirections@{ShowDirections}!CellularPotts@{Cellular\-Potts}}
\subsubsection{\setlength{\rightskip}{0pt plus 5cm}void Cellular\-Potts::Show\-Directions ({\bf Graphics} \& {\em g}, const {\bf Dir} $\ast$ {\em celldir}) const}\label{classCellularPotts_a25}


Display the division planes returned by Find\-Cell\-Directions. 

\begin{Desc}
\item[Parameters:]
\begin{description}
\item[{\em g:}]{\bf Graphics}{\rm (p.\,\pageref{classGraphics})} window \item[{\em celldir:}]cell axes as returned by Find\-Cell\-Directions. \end{description}
\end{Desc}
\index{CellularPotts@{Cellular\-Potts}!Sigma@{Sigma}}
\index{Sigma@{Sigma}!CellularPotts@{Cellular\-Potts}}
\subsubsection{\setlength{\rightskip}{0pt plus 5cm}int Cellular\-Potts::Sigma (const int {\em x}, const int {\em y}) const\hspace{0.3cm}{\tt  [inline]}}\label{classCellularPotts_a18}


Return the value of lattice site (x,y). 

i.e. This will return the index of the cell which occupies site (x,y). \index{CellularPotts@{Cellular\-Potts}!SizeX@{SizeX}}
\index{SizeX@{SizeX}!CellularPotts@{Cellular\-Potts}}
\subsubsection{\setlength{\rightskip}{0pt plus 5cm}int Cellular\-Potts::Size\-X () const\hspace{0.3cm}{\tt  [inline]}}\label{classCellularPotts_a16}


Return the horizontal size of the CA plane. 

\index{CellularPotts@{Cellular\-Potts}!SizeY@{SizeY}}
\index{SizeY@{SizeY}!CellularPotts@{Cellular\-Potts}}
\subsubsection{\setlength{\rightskip}{0pt plus 5cm}int Cellular\-Potts::Size\-Y () const\hspace{0.3cm}{\tt  [inline]}}\label{classCellularPotts_a17}


Return the vertical size of the CA plane. 

\index{CellularPotts@{Cellular\-Potts}!ThrowInCells@{ThrowInCells}}
\index{ThrowInCells@{ThrowInCells}!CellularPotts@{Cellular\-Potts}}
\subsubsection{\setlength{\rightskip}{0pt plus 5cm}int Cellular\-Potts::Throw\-In\-Cells (int {\em n}, int {\em cellsize})}\label{classCellularPotts_a21}


Initialize the CA plane with n circular cells fitting in a cellsize$^\wedge$2 square. 

! Fill the plane with initial cells \begin{Desc}
\item[Returns:]actual amount of cells (some are not draw due to overlap) \end{Desc}
\index{CellularPotts@{Cellular\-Potts}!Time@{Time}}
\index{Time@{Time}!CellularPotts@{Cellular\-Potts}}
\subsubsection{\setlength{\rightskip}{0pt plus 5cm}int Cellular\-Potts::Time () const\hspace{0.3cm}{\tt  [inline]}}\label{classCellularPotts_a14}


Returns the number of completed Monte Carlo steps. 

\index{CellularPotts@{Cellular\-Potts}!ZygoteArea@{ZygoteArea}}
\index{ZygoteArea@{ZygoteArea}!CellularPotts@{Cellular\-Potts}}
\subsubsection{\setlength{\rightskip}{0pt plus 5cm}int Cellular\-Potts::Zygote\-Area () const\hspace{0.3cm}{\tt  [inline]}}\label{classCellularPotts_a15}


\subsection{Friends And Related Function Documentation}
\index{CellularPotts@{Cellular\-Potts}!Info@{Info}}
\index{Info@{Info}!CellularPotts@{Cellular\-Potts}}
\subsubsection{\setlength{\rightskip}{0pt plus 5cm}friend class {\bf Info}\hspace{0.3cm}{\tt  [friend]}}\label{classCellularPotts_n0}


\index{CellularPotts@{Cellular\-Potts}!Morphometry@{Morphometry}}
\index{Morphometry@{Morphometry}!CellularPotts@{Cellular\-Potts}}
\subsubsection{\setlength{\rightskip}{0pt plus 5cm}friend class Morphometry\hspace{0.3cm}{\tt  [friend]}}\label{classCellularPotts_n1}


\subsection{Member Data Documentation}
\index{CellularPotts@{Cellular\-Potts}!sigma@{sigma}}
\index{sigma@{sigma}!CellularPotts@{Cellular\-Potts}}
\subsubsection{\setlength{\rightskip}{0pt plus 5cm}int$\ast$$\ast$ {\bf Cellular\-Potts::sigma}\hspace{0.3cm}{\tt  [protected]}}\label{classCellularPotts_p0}


\index{CellularPotts@{Cellular\-Potts}!sizex@{sizex}}
\index{sizex@{sizex}!CellularPotts@{Cellular\-Potts}}
\subsubsection{\setlength{\rightskip}{0pt plus 5cm}int {\bf Cellular\-Potts::sizex}\hspace{0.3cm}{\tt  [protected]}}\label{classCellularPotts_p1}


\index{CellularPotts@{Cellular\-Potts}!sizey@{sizey}}
\index{sizey@{sizey}!CellularPotts@{Cellular\-Potts}}
\subsubsection{\setlength{\rightskip}{0pt plus 5cm}int {\bf Cellular\-Potts::sizey}\hspace{0.3cm}{\tt  [protected]}}\label{classCellularPotts_p2}


\index{CellularPotts@{Cellular\-Potts}!spins_converted@{spins\_\-converted}}
\index{spins_converted@{spins\_\-converted}!CellularPotts@{Cellular\-Potts}}
\subsubsection{\setlength{\rightskip}{0pt plus 5cm}int {\bf Cellular\-Potts::spins\_\-converted}}\label{classCellularPotts_o0}


The documentation for this class was generated from the following files:\begin{CompactItemize}
\item 
/home/romer/TST0.1.3/{\bf ca.h}\item 
/home/romer/TST0.1.3/{\bf ca.cpp}\end{CompactItemize}
