# Supplementary material for: Contact-Inhibited Chemotaxis in De Novo and Sprouting Blood-Vessel Growth
Source: PLoS Comput Biol. 2008 Sep 19;4(9):e1000163. doi: 10.1371/journal.pcbi.1000163 (PMC2528254; doi:10.1371/journal.pcbi.1000163)
Supplement: Protocol S1 — Tissue Simulation Toolkit v0.1.3. The source code for the software used for the simulations presented in this paper is also available from http://sourceforge.net/projects/tst. Installation: Unpack and compile according to the instructions given in the INSTALL file The code is written in C++ using the cross-platform (Windows, Mac, or Unix/Linux) library Qt (available from www.trolltech.com). (332 KB ZIP) [file pcbi.1000163.s002.zip › TST0.1.3/latex/classDir.tex]

\section{Dir Class Reference}
\label{classDir}\index{Dir@{Dir}}
{\tt \#include $<$ca.h$>$}

\subsection*{Public Member Functions}
\begin{CompactItemize}
\item 
{\bf Dir} ()
\end{CompactItemize}
\subsection*{Public Attributes}
\begin{CompactItemize}
\item 
double {\bf aa1}
\item 
double {\bf aa2}
\item 
double {\bf bb1}
\item 
double {\bf bb2}
\item 
double {\bf lb1}
\item 
double {\bf lb2}
\end{CompactItemize}
\subsection*{Friends}
\begin{CompactItemize}
\item 
class {\bf Cellular\-Potts}
\end{CompactItemize}


\subsection{Constructor \& Destructor Documentation}
\index{Dir@{Dir}!Dir@{Dir}}
\index{Dir@{Dir}!Dir@{Dir}}
\subsubsection{\setlength{\rightskip}{0pt plus 5cm}Dir::Dir ()\hspace{0.3cm}{\tt  [inline]}}\label{classDir_a0}


\subsection{Friends And Related Function Documentation}
\index{Dir@{Dir}!CellularPotts@{CellularPotts}}
\index{CellularPotts@{CellularPotts}!Dir@{Dir}}
\subsubsection{\setlength{\rightskip}{0pt plus 5cm}friend class {\bf Cellular\-Potts}\hspace{0.3cm}{\tt  [friend]}}\label{classDir_n0}


\subsection{Member Data Documentation}
\index{Dir@{Dir}!aa1@{aa1}}
\index{aa1@{aa1}!Dir@{Dir}}
\subsubsection{\setlength{\rightskip}{0pt plus 5cm}double {\bf Dir::aa1}}\label{classDir_o0}


\index{Dir@{Dir}!aa2@{aa2}}
\index{aa2@{aa2}!Dir@{Dir}}
\subsubsection{\setlength{\rightskip}{0pt plus 5cm}double {\bf Dir::aa2}}\label{classDir_o1}


\index{Dir@{Dir}!bb1@{bb1}}
\index{bb1@{bb1}!Dir@{Dir}}
\subsubsection{\setlength{\rightskip}{0pt plus 5cm}double {\bf Dir::bb1}}\label{classDir_o2}


\index{Dir@{Dir}!bb2@{bb2}}
\index{bb2@{bb2}!Dir@{Dir}}
\subsubsection{\setlength{\rightskip}{0pt plus 5cm}double {\bf Dir::bb2}}\label{classDir_o3}


\index{Dir@{Dir}!lb1@{lb1}}
\index{lb1@{lb1}!Dir@{Dir}}
\subsubsection{\setlength{\rightskip}{0pt plus 5cm}double {\bf Dir::lb1}}\label{classDir_o4}


\index{Dir@{Dir}!lb2@{lb2}}
\index{lb2@{lb2}!Dir@{Dir}}
\subsubsection{\setlength{\rightskip}{0pt plus 5cm}double {\bf Dir::lb2}}\label{classDir_o5}


The documentation for this class was generated from the following file:\begin{CompactItemize}
\item 
/home/romer/TST0.1.3/{\bf ca.h}\end{CompactItemize}
