# Supplementary material for: Contact-Inhibited Chemotaxis in De Novo and Sprouting Blood-Vessel Growth
Source: PLoS Comput Biol. 2008 Sep 19;4(9):e1000163. doi: 10.1371/journal.pcbi.1000163 (PMC2528254; doi:10.1371/journal.pcbi.1000163)
Supplement: Protocol S1 — Tissue Simulation Toolkit v0.1.3. The source code for the software used for the simulations presented in this paper is also available from http://sourceforge.net/projects/tst. Installation: Unpack and compile according to the instructions given in the INSTALL file The code is written in C++ using the cross-platform (Windows, Mac, or Unix/Linux) library Qt (available from www.trolltech.com). (332 KB ZIP) [file pcbi.1000163.s002.zip › TST0.1.3/latex/classDish.tex]

\section{Dish Class Reference}
\label{classDish}\index{Dish@{Dish}}
The virtual Petri dish.  


{\tt \#include $<$dish.h$>$}

\subsection*{Public Member Functions}
\begin{CompactItemize}
\item 
{\bf Dish} (void)
\item 
void {\bf Init} (void)
\begin{CompactList}\small\item\em Init defines the initial state of the virtual cell culture. \item\end{CompactList}\item 
void {\bf Constructor\-Body} (void)
\item 
virtual {\bf $\sim$Dish} ()
\item 
void {\bf Plot} ({\bf Graphics} $\ast$g)
\begin{CompactList}\small\item\em Plot the Dish to graphics window g. \item\end{CompactList}\item 
int {\bf Zygote\-Area} (void) const 
\item 
int {\bf Time} (void) const 
\begin{CompactList}\small\item\em Returns the number of completed Monte Carlo Steps. \item\end{CompactList}\item 
int {\bf Count\-Cells} (void) const 
\begin{CompactList}\small\item\em Returns the number of cells in the dish, excluding apoptosed cells. \item\end{CompactList}\item 
void {\bf Cell\-Growth\-And\-Division} (void)
\begin{CompactList}\small\item\em Stretched induced cell growth and division. \item\end{CompactList}\item 
int {\bf Area} (void) const 
\begin{CompactList}\small\item\em . Returns the summed area of all cells in the dish \item\end{CompactList}\item 
int {\bf Target\-Area} (void) const 
\begin{CompactList}\small\item\em Returns the summed of all cells target area in the dish. \item\end{CompactList}\item 
int {\bf Size\-X} (void)
\begin{CompactList}\small\item\em Returns the horizontal size of the dish. \item\end{CompactList}\item 
int {\bf Size\-Y} (void)
\begin{CompactList}\small\item\em Returns the horizontal size of the dish. \item\end{CompactList}\item 
{\bf Cell} \& {\bf get\-Cell} (int c)
\begin{CompactList}\small\item\em Returns a reference to cell number \char`\"{}c\char`\"{}. \item\end{CompactList}\item 
void {\bf Clear\-Grads} (void)
\item 
void {\bf Measure\-Chem\-Concentrations} (void)
\end{CompactItemize}
\subsection*{Public Attributes}
\begin{CompactItemize}
\item 
{\bf PDE} $\ast$ {\bf PDEfield}
\item 
{\bf Cellular\-Potts} $\ast$ {\bf CPM}
\end{CompactItemize}
\subsection*{Protected Member Functions}
\begin{CompactItemize}
\item 
void {\bf Set\-Cell\-Owner} ({\bf Cell} \&which\_\-cell)
\begin{CompactList}\small\item\em Assign a the cell to the current Dish. \item\end{CompactList}\end{CompactItemize}
\subsection*{Protected Attributes}
\begin{CompactItemize}
\item 
std::vector$<$ {\bf Cell} $>$ {\bf cell}
\begin{CompactList}\small\item\em The cells in the Petri dish; accessible to derived classes. \item\end{CompactList}\end{CompactItemize}
\subsection*{Friends}
\begin{CompactItemize}
\item 
class {\bf Info}
\end{CompactItemize}


\subsection{Detailed Description}
The virtual Petri dish. 

Hosts the cells with states and the CA-plane. 


\subsection{Constructor \& Destructor Documentation}
\index{Dish@{Dish}!Dish@{Dish}}
\index{Dish@{Dish}!Dish@{Dish}}
\subsubsection{\setlength{\rightskip}{0pt plus 5cm}Dish::Dish (void)}\label{classDish_a0}


\index{Dish@{Dish}!~Dish@{$\sim$Dish}}
\index{~Dish@{$\sim$Dish}!Dish@{Dish}}
\subsubsection{\setlength{\rightskip}{0pt plus 5cm}Dish::$\sim${\bf Dish} ()\hspace{0.3cm}{\tt  [virtual]}}\label{classDish_a3}


\subsection{Member Function Documentation}
\index{Dish@{Dish}!Area@{Area}}
\index{Area@{Area}!Dish@{Dish}}
\subsubsection{\setlength{\rightskip}{0pt plus 5cm}int Dish::Area (void) const}\label{classDish_a9}


. Returns the summed area of all cells in the dish 

\index{Dish@{Dish}!CellGrowthAndDivision@{CellGrowthAndDivision}}
\index{CellGrowthAndDivision@{CellGrowthAndDivision}!Dish@{Dish}}
\subsubsection{\setlength{\rightskip}{0pt plus 5cm}void Dish::Cell\-Growth\-And\-Division (void)}\label{classDish_a8}


Stretched induced cell growth and division. 

See Hogeweg (2000), Journal of Theoretical Biology.

Find stretched cells, and increase their target area. Find enlarged cells, and divide them. \index{Dish@{Dish}!ClearGrads@{ClearGrads}}
\index{ClearGrads@{ClearGrads}!Dish@{Dish}}
\subsubsection{\setlength{\rightskip}{0pt plus 5cm}void Dish::Clear\-Grads (void)}\label{classDish_a14}


\index{Dish@{Dish}!ConstructorBody@{ConstructorBody}}
\index{ConstructorBody@{ConstructorBody}!Dish@{Dish}}
\subsubsection{\setlength{\rightskip}{0pt plus 5cm}void Dish::Constructor\-Body (void)}\label{classDish_a2}


\index{Dish@{Dish}!CountCells@{CountCells}}
\index{CountCells@{CountCells}!Dish@{Dish}}
\subsubsection{\setlength{\rightskip}{0pt plus 5cm}int Dish::Count\-Cells (void) const}\label{classDish_a7}


Returns the number of cells in the dish, excluding apoptosed cells. 

\index{Dish@{Dish}!getCell@{getCell}}
\index{getCell@{getCell}!Dish@{Dish}}
\subsubsection{\setlength{\rightskip}{0pt plus 5cm}{\bf Cell}\& Dish::get\-Cell (int {\em c})\hspace{0.3cm}{\tt  [inline]}}\label{classDish_a13}


Returns a reference to cell number \char`\"{}c\char`\"{}. 

\index{Dish@{Dish}!Init@{Init}}
\index{Init@{Init}!Dish@{Dish}}
\subsubsection{\setlength{\rightskip}{0pt plus 5cm}void Dish::Init (void)}\label{classDish_a1}


Init defines the initial state of the virtual cell culture. 

Define {\bf Init()}{\rm (p.\,\pageref{classDish_a1})} in your main file describing the simulation set up, within the block INIT \{ \}. See for examples {\bf vessel.cpp}{\rm (p.\,\pageref{vessel_8cpp})} and {\bf sorting.cpp}{\rm (p.\,\pageref{sorting_8cpp})}. \index{Dish@{Dish}!MeasureChemConcentrations@{MeasureChemConcentrations}}
\index{MeasureChemConcentrations@{MeasureChemConcentrations}!Dish@{Dish}}
\subsubsection{\setlength{\rightskip}{0pt plus 5cm}void Dish::Measure\-Chem\-Concentrations (void)}\label{classDish_a15}


\index{Dish@{Dish}!Plot@{Plot}}
\index{Plot@{Plot}!Dish@{Dish}}
\subsubsection{\setlength{\rightskip}{0pt plus 5cm}void Dish::Plot ({\bf Graphics} $\ast$ {\em g})}\label{classDish_a4}


Plot the Dish to graphics window g. 

Simply calls CPM-$>$Plot. \index{Dish@{Dish}!SetCellOwner@{SetCellOwner}}
\index{SetCellOwner@{SetCellOwner}!Dish@{Dish}}
\subsubsection{\setlength{\rightskip}{0pt plus 5cm}void Dish::Set\-Cell\-Owner ({\bf Cell} \& {\em which\_\-cell})\hspace{0.3cm}{\tt  [protected]}}\label{classDish_b0}


Assign a the cell to the current Dish. 

\index{Dish@{Dish}!SizeX@{SizeX}}
\index{SizeX@{SizeX}!Dish@{Dish}}
\subsubsection{\setlength{\rightskip}{0pt plus 5cm}int Dish::Size\-X (void)}\label{classDish_a11}


Returns the horizontal size of the dish. 

\index{Dish@{Dish}!SizeY@{SizeY}}
\index{SizeY@{SizeY}!Dish@{Dish}}
\subsubsection{\setlength{\rightskip}{0pt plus 5cm}int Dish::Size\-Y (void)}\label{classDish_a12}


Returns the horizontal size of the dish. 

\index{Dish@{Dish}!TargetArea@{TargetArea}}
\index{TargetArea@{TargetArea}!Dish@{Dish}}
\subsubsection{\setlength{\rightskip}{0pt plus 5cm}int Dish::Target\-Area (void) const}\label{classDish_a10}


Returns the summed of all cells target area in the dish. 

\index{Dish@{Dish}!Time@{Time}}
\index{Time@{Time}!Dish@{Dish}}
\subsubsection{\setlength{\rightskip}{0pt plus 5cm}int Dish::Time (void) const}\label{classDish_a6}


Returns the number of completed Monte Carlo Steps. 

\index{Dish@{Dish}!ZygoteArea@{ZygoteArea}}
\index{ZygoteArea@{ZygoteArea}!Dish@{Dish}}
\subsubsection{\setlength{\rightskip}{0pt plus 5cm}int Dish::Zygote\-Area (void) const}\label{classDish_a5}


\subsection{Friends And Related Function Documentation}
\index{Dish@{Dish}!Info@{Info}}
\index{Info@{Info}!Dish@{Dish}}
\subsubsection{\setlength{\rightskip}{0pt plus 5cm}friend class {\bf Info}\hspace{0.3cm}{\tt  [friend]}}\label{classDish_n0}


\subsection{Member Data Documentation}
\index{Dish@{Dish}!cell@{cell}}
\index{cell@{cell}!Dish@{Dish}}
\subsubsection{\setlength{\rightskip}{0pt plus 5cm}std::vector$<${\bf Cell}$>$ {\bf Dish::cell}\hspace{0.3cm}{\tt  [protected]}}\label{classDish_p0}


The cells in the Petri dish; accessible to derived classes. 

\index{Dish@{Dish}!CPM@{CPM}}
\index{CPM@{CPM}!Dish@{Dish}}
\subsubsection{\setlength{\rightskip}{0pt plus 5cm}{\bf Cellular\-Potts}$\ast$ {\bf Dish::CPM}}\label{classDish_o1}


\index{Dish@{Dish}!PDEfield@{PDEfield}}
\index{PDEfield@{PDEfield}!Dish@{Dish}}
\subsubsection{\setlength{\rightskip}{0pt plus 5cm}{\bf PDE}$\ast$ {\bf Dish::PDEfield}}\label{classDish_o0}


The documentation for this class was generated from the following files:\begin{CompactItemize}
\item 
/home/romer/TST0.1.3/{\bf dish.h}\item 
/home/romer/TST0.1.3/{\bf dish.cpp}\end{CompactItemize}
