# Supplementary material for: Contact-Inhibited Chemotaxis in De Novo and Sprouting Blood-Vessel Growth
Source: PLoS Comput Biol. 2008 Sep 19;4(9):e1000163. doi: 10.1371/journal.pcbi.1000163 (PMC2528254; doi:10.1371/journal.pcbi.1000163)
Supplement: Protocol S1 — Tissue Simulation Toolkit v0.1.3. The source code for the software used for the simulations presented in this paper is also available from http://sourceforge.net/projects/tst. Installation: Unpack and compile according to the instructions given in the INSTALL file The code is written in C++ using the cross-platform (Windows, Mac, or Unix/Linux) library Qt (available from www.trolltech.com). (332 KB ZIP) [file pcbi.1000163.s002.zip › TST0.1.3/latex/classInfo.tex]

\section{Info Class Reference}
\label{classInfo}\index{Info@{Info}}
Enables interactive querying of the simulation.  


{\tt \#include $<$info.h$>$}

\subsection*{Public Member Functions}
\begin{CompactItemize}
\item 
{\bf Info} ({\bf Dish} \&dish, {\bf Graphics} \&graphics, std::ostream \&out=std::cout)
\begin{CompactList}\small\item\em Constructs and Info class dish with specified graphics window. \item\end{CompactList}\item 
void {\bf Menu} (void)
\begin{CompactList}\small\item\em Reads out key presses in the {\bf Graphics}{\rm (p.\,\pageref{classGraphics})} window and interprets them. \item\end{CompactList}\item 
void {\bf Write\-COM} (int cell\_\-id, std::ostream \&out=std::cout)
\begin{CompactList}\small\item\em Writes center of mass of cell \char`\"{}cell\_\-id\char`\"{} to stream out. \item\end{CompactList}\item 
{\bf Cell} \& {\bf Click\-Cell} ({\bf Graphics} $\ast$g)
\begin{CompactList}\small\item\em Waits until the user clicks a cell and returns a reference to it. \item\end{CompactList}\end{CompactItemize}


\subsection{Detailed Description}
Enables interactive querying of the simulation. 

Only using key presses, to be defined in {\bf Info::Menu()}{\rm (p.\,\pageref{classInfo_a1})}.

Right-click menu in future Qt-linked versions? 


\subsection{Constructor \& Destructor Documentation}
\index{Info@{Info}!Info@{Info}}
\index{Info@{Info}!Info@{Info}}
\subsubsection{\setlength{\rightskip}{0pt plus 5cm}Info::Info ({\bf Dish} \& {\em dish}, {\bf Graphics} \& {\em graphics}, std::ostream \& {\em out} = std::cout)}\label{classInfo_a0}


Constructs and Info class dish with specified graphics window. 

\begin{Desc}
\item[Parameters:]
\begin{description}
\item[{\em dish:}]The virtual Petri dish to query. \item[{\em graphics:}]The {\bf Graphics}{\rm (p.\,\pageref{classGraphics})} window displaying the dish. \item[{\em out:}](optional) Stream into which info is written. Default: console. \end{description}
\end{Desc}


\subsection{Member Function Documentation}
\index{Info@{Info}!ClickCell@{ClickCell}}
\index{ClickCell@{ClickCell}!Info@{Info}}
\subsubsection{\setlength{\rightskip}{0pt plus 5cm}{\bf Cell} \& Info::Click\-Cell ({\bf Graphics} $\ast$ {\em g})}\label{classInfo_a3}


Waits until the user clicks a cell and returns a reference to it. 

\index{Info@{Info}!Menu@{Menu}}
\index{Menu@{Menu}!Info@{Info}}
\subsubsection{\setlength{\rightskip}{0pt plus 5cm}void Info::Menu (void)}\label{classInfo_a1}


Reads out key presses in the {\bf Graphics}{\rm (p.\,\pageref{classGraphics})} window and interprets them. 

If you want to define extra interactive queries, redefine this method.

If you want a nice GUI menu, reimplement this method. \index{Info@{Info}!WriteCOM@{WriteCOM}}
\index{WriteCOM@{WriteCOM}!Info@{Info}}
\subsubsection{\setlength{\rightskip}{0pt plus 5cm}void Info::Write\-COM (int {\em cell\_\-id}, std::ostream \& {\em out} = std::cout)}\label{classInfo_a2}


Writes center of mass of cell \char`\"{}cell\_\-id\char`\"{} to stream out. 


The documentation for this class was generated from the following files:\begin{CompactItemize}
\item 
/home/romer/TST0.1.3/{\bf info.h}\item 
/home/romer/TST0.1.3/{\bf info.cpp}\end{CompactItemize}
