# Supplementary material for: Contact-Inhibited Chemotaxis in De Novo and Sprouting Blood-Vessel Growth
Source: PLoS Comput Biol. 2008 Sep 19;4(9):e1000163. doi: 10.1371/journal.pcbi.1000163 (PMC2528254; doi:10.1371/journal.pcbi.1000163)
Supplement: Protocol S1 — Tissue Simulation Toolkit v0.1.3. The source code for the software used for the simulations presented in this paper is also available from http://sourceforge.net/projects/tst. Installation: Unpack and compile according to the instructions given in the INSTALL file The code is written in C++ using the cross-platform (Windows, Mac, or Unix/Linux) library Qt (available from www.trolltech.com). (332 KB ZIP) [file pcbi.1000163.s002.zip › TST0.1.3/latex/classParameter.tex]

\section{Parameter Class Reference}
\label{classParameter}\index{Parameter@{Parameter}}
{\tt \#include $<$parameter.h$>$}

\subsection*{Public Member Functions}
\begin{CompactItemize}
\item 
{\bf Parameter} ()
\item 
{\bf $\sim$Parameter} ()
\item 
void {\bf Clean\-Up} (void)
\item 
void {\bf Read} (const char $\ast$filename)
\item 
void {\bf Write} (ostream \&os) const 
\end{CompactItemize}
\subsection*{Public Attributes}
\begin{CompactItemize}
\item 
double {\bf T}
\item 
int {\bf target\_\-area}
\item 
int {\bf target\_\-length}
\item 
double {\bf lambda}
\item 
double {\bf lambda2}
\item 
char $\ast$ {\bf Jtable}
\item 
int {\bf conn\_\-diss}
\item 
bool {\bf vecadherinknockout}
\item 
bool {\bf extensiononly}
\item 
int {\bf chemotaxis}
\item 
int {\bf border\_\-energy}
\item 
int {\bf neighbours}
\item 
bool {\bf periodic\_\-boundaries}
\item 
int {\bf n\_\-chem}
\item 
double $\ast$ {\bf diff\_\-coeff}
\item 
double $\ast$ {\bf decay\_\-rate}
\item 
double $\ast$ {\bf secr\_\-rate}
\item 
double {\bf saturation}
\item 
double {\bf dt}
\item 
double {\bf dx}
\item 
int {\bf pde\_\-its}
\item 
int {\bf n\_\-init\_\-cells}
\item 
int {\bf size\_\-init\_\-cells}
\item 
int {\bf sizex}
\item 
int {\bf sizey}
\item 
int {\bf divisions}
\item 
int {\bf mcs}
\item 
int {\bf rseed}
\item 
double {\bf subfield}
\item 
int {\bf relaxation}
\item 
int {\bf storage\_\-stride}
\item 
bool {\bf graphics}
\item 
bool {\bf store}
\item 
char $\ast$ {\bf datadir}
\end{CompactItemize}


\subsection{Constructor \& Destructor Documentation}
\index{Parameter@{Parameter}!Parameter@{Parameter}}
\index{Parameter@{Parameter}!Parameter@{Parameter}}
\subsubsection{\setlength{\rightskip}{0pt plus 5cm}Parameter::Parameter ()}\label{classParameter_a0}


\index{Parameter@{Parameter}!~Parameter@{$\sim$Parameter}}
\index{~Parameter@{$\sim$Parameter}!Parameter@{Parameter}}
\subsubsection{\setlength{\rightskip}{0pt plus 5cm}Parameter::$\sim${\bf Parameter} ()}\label{classParameter_a1}


\subsection{Member Function Documentation}
\index{Parameter@{Parameter}!CleanUp@{CleanUp}}
\index{CleanUp@{CleanUp}!Parameter@{Parameter}}
\subsubsection{\setlength{\rightskip}{0pt plus 5cm}void Parameter::Clean\-Up (void)}\label{classParameter_a2}


\index{Parameter@{Parameter}!Read@{Read}}
\index{Read@{Read}!Parameter@{Parameter}}
\subsubsection{\setlength{\rightskip}{0pt plus 5cm}void Parameter::Read (const char $\ast$ {\em filename})}\label{classParameter_a3}


\index{Parameter@{Parameter}!Write@{Write}}
\index{Write@{Write}!Parameter@{Parameter}}
\subsubsection{\setlength{\rightskip}{0pt plus 5cm}void Parameter::Write (ostream \& {\em os}) const}\label{classParameter_a4}


\subsection{Member Data Documentation}
\index{Parameter@{Parameter}!border_energy@{border\_\-energy}}
\index{border_energy@{border\_\-energy}!Parameter@{Parameter}}
\subsubsection{\setlength{\rightskip}{0pt plus 5cm}int {\bf Parameter::border\_\-energy}}\label{classParameter_o10}


\index{Parameter@{Parameter}!chemotaxis@{chemotaxis}}
\index{chemotaxis@{chemotaxis}!Parameter@{Parameter}}
\subsubsection{\setlength{\rightskip}{0pt plus 5cm}int {\bf Parameter::chemotaxis}}\label{classParameter_o9}


\index{Parameter@{Parameter}!conn_diss@{conn\_\-diss}}
\index{conn_diss@{conn\_\-diss}!Parameter@{Parameter}}
\subsubsection{\setlength{\rightskip}{0pt plus 5cm}int {\bf Parameter::conn\_\-diss}}\label{classParameter_o6}


\index{Parameter@{Parameter}!datadir@{datadir}}
\index{datadir@{datadir}!Parameter@{Parameter}}
\subsubsection{\setlength{\rightskip}{0pt plus 5cm}char$\ast$ {\bf Parameter::datadir}}\label{classParameter_o33}


\index{Parameter@{Parameter}!decay_rate@{decay\_\-rate}}
\index{decay_rate@{decay\_\-rate}!Parameter@{Parameter}}
\subsubsection{\setlength{\rightskip}{0pt plus 5cm}double$\ast$ {\bf Parameter::decay\_\-rate}}\label{classParameter_o15}


\index{Parameter@{Parameter}!diff_coeff@{diff\_\-coeff}}
\index{diff_coeff@{diff\_\-coeff}!Parameter@{Parameter}}
\subsubsection{\setlength{\rightskip}{0pt plus 5cm}double$\ast$ {\bf Parameter::diff\_\-coeff}}\label{classParameter_o14}


\index{Parameter@{Parameter}!divisions@{divisions}}
\index{divisions@{divisions}!Parameter@{Parameter}}
\subsubsection{\setlength{\rightskip}{0pt plus 5cm}int {\bf Parameter::divisions}}\label{classParameter_o25}


\index{Parameter@{Parameter}!dt@{dt}}
\index{dt@{dt}!Parameter@{Parameter}}
\subsubsection{\setlength{\rightskip}{0pt plus 5cm}double {\bf Parameter::dt}}\label{classParameter_o18}


\index{Parameter@{Parameter}!dx@{dx}}
\index{dx@{dx}!Parameter@{Parameter}}
\subsubsection{\setlength{\rightskip}{0pt plus 5cm}double {\bf Parameter::dx}}\label{classParameter_o19}


\index{Parameter@{Parameter}!extensiononly@{extensiononly}}
\index{extensiononly@{extensiononly}!Parameter@{Parameter}}
\subsubsection{\setlength{\rightskip}{0pt plus 5cm}bool {\bf Parameter::extensiononly}}\label{classParameter_o8}


\index{Parameter@{Parameter}!graphics@{graphics}}
\index{graphics@{graphics}!Parameter@{Parameter}}
\subsubsection{\setlength{\rightskip}{0pt plus 5cm}bool {\bf Parameter::graphics}}\label{classParameter_o31}


\index{Parameter@{Parameter}!Jtable@{Jtable}}
\index{Jtable@{Jtable}!Parameter@{Parameter}}
\subsubsection{\setlength{\rightskip}{0pt plus 5cm}char$\ast$ {\bf Parameter::Jtable}}\label{classParameter_o5}


\index{Parameter@{Parameter}!lambda@{lambda}}
\index{lambda@{lambda}!Parameter@{Parameter}}
\subsubsection{\setlength{\rightskip}{0pt plus 5cm}double {\bf Parameter::lambda}}\label{classParameter_o3}


\index{Parameter@{Parameter}!lambda2@{lambda2}}
\index{lambda2@{lambda2}!Parameter@{Parameter}}
\subsubsection{\setlength{\rightskip}{0pt plus 5cm}double {\bf Parameter::lambda2}}\label{classParameter_o4}


\index{Parameter@{Parameter}!mcs@{mcs}}
\index{mcs@{mcs}!Parameter@{Parameter}}
\subsubsection{\setlength{\rightskip}{0pt plus 5cm}int {\bf Parameter::mcs}}\label{classParameter_o26}


\index{Parameter@{Parameter}!n_chem@{n\_\-chem}}
\index{n_chem@{n\_\-chem}!Parameter@{Parameter}}
\subsubsection{\setlength{\rightskip}{0pt plus 5cm}int {\bf Parameter::n\_\-chem}}\label{classParameter_o13}


\index{Parameter@{Parameter}!n_init_cells@{n\_\-init\_\-cells}}
\index{n_init_cells@{n\_\-init\_\-cells}!Parameter@{Parameter}}
\subsubsection{\setlength{\rightskip}{0pt plus 5cm}int {\bf Parameter::n\_\-init\_\-cells}}\label{classParameter_o21}


\index{Parameter@{Parameter}!neighbours@{neighbours}}
\index{neighbours@{neighbours}!Parameter@{Parameter}}
\subsubsection{\setlength{\rightskip}{0pt plus 5cm}int {\bf Parameter::neighbours}}\label{classParameter_o11}


\index{Parameter@{Parameter}!pde_its@{pde\_\-its}}
\index{pde_its@{pde\_\-its}!Parameter@{Parameter}}
\subsubsection{\setlength{\rightskip}{0pt plus 5cm}int {\bf Parameter::pde\_\-its}}\label{classParameter_o20}


\index{Parameter@{Parameter}!periodic_boundaries@{periodic\_\-boundaries}}
\index{periodic_boundaries@{periodic\_\-boundaries}!Parameter@{Parameter}}
\subsubsection{\setlength{\rightskip}{0pt plus 5cm}bool {\bf Parameter::periodic\_\-boundaries}}\label{classParameter_o12}


\index{Parameter@{Parameter}!relaxation@{relaxation}}
\index{relaxation@{relaxation}!Parameter@{Parameter}}
\subsubsection{\setlength{\rightskip}{0pt plus 5cm}int {\bf Parameter::relaxation}}\label{classParameter_o29}


\index{Parameter@{Parameter}!rseed@{rseed}}
\index{rseed@{rseed}!Parameter@{Parameter}}
\subsubsection{\setlength{\rightskip}{0pt plus 5cm}int {\bf Parameter::rseed}}\label{classParameter_o27}


\index{Parameter@{Parameter}!saturation@{saturation}}
\index{saturation@{saturation}!Parameter@{Parameter}}
\subsubsection{\setlength{\rightskip}{0pt plus 5cm}double {\bf Parameter::saturation}}\label{classParameter_o17}


\index{Parameter@{Parameter}!secr_rate@{secr\_\-rate}}
\index{secr_rate@{secr\_\-rate}!Parameter@{Parameter}}
\subsubsection{\setlength{\rightskip}{0pt plus 5cm}double$\ast$ {\bf Parameter::secr\_\-rate}}\label{classParameter_o16}


\index{Parameter@{Parameter}!size_init_cells@{size\_\-init\_\-cells}}
\index{size_init_cells@{size\_\-init\_\-cells}!Parameter@{Parameter}}
\subsubsection{\setlength{\rightskip}{0pt plus 5cm}int {\bf Parameter::size\_\-init\_\-cells}}\label{classParameter_o22}


\index{Parameter@{Parameter}!sizex@{sizex}}
\index{sizex@{sizex}!Parameter@{Parameter}}
\subsubsection{\setlength{\rightskip}{0pt plus 5cm}int {\bf Parameter::sizex}}\label{classParameter_o23}


\index{Parameter@{Parameter}!sizey@{sizey}}
\index{sizey@{sizey}!Parameter@{Parameter}}
\subsubsection{\setlength{\rightskip}{0pt plus 5cm}int {\bf Parameter::sizey}}\label{classParameter_o24}


\index{Parameter@{Parameter}!storage_stride@{storage\_\-stride}}
\index{storage_stride@{storage\_\-stride}!Parameter@{Parameter}}
\subsubsection{\setlength{\rightskip}{0pt plus 5cm}int {\bf Parameter::storage\_\-stride}}\label{classParameter_o30}


\index{Parameter@{Parameter}!store@{store}}
\index{store@{store}!Parameter@{Parameter}}
\subsubsection{\setlength{\rightskip}{0pt plus 5cm}bool {\bf Parameter::store}}\label{classParameter_o32}


\index{Parameter@{Parameter}!subfield@{subfield}}
\index{subfield@{subfield}!Parameter@{Parameter}}
\subsubsection{\setlength{\rightskip}{0pt plus 5cm}double {\bf Parameter::subfield}}\label{classParameter_o28}


\index{Parameter@{Parameter}!T@{T}}
\index{T@{T}!Parameter@{Parameter}}
\subsubsection{\setlength{\rightskip}{0pt plus 5cm}double {\bf Parameter::T}}\label{classParameter_o0}


\index{Parameter@{Parameter}!target_area@{target\_\-area}}
\index{target_area@{target\_\-area}!Parameter@{Parameter}}
\subsubsection{\setlength{\rightskip}{0pt plus 5cm}int {\bf Parameter::target\_\-area}}\label{classParameter_o1}


\index{Parameter@{Parameter}!target_length@{target\_\-length}}
\index{target_length@{target\_\-length}!Parameter@{Parameter}}
\subsubsection{\setlength{\rightskip}{0pt plus 5cm}int {\bf Parameter::target\_\-length}}\label{classParameter_o2}


\index{Parameter@{Parameter}!vecadherinknockout@{vecadherinknockout}}
\index{vecadherinknockout@{vecadherinknockout}!Parameter@{Parameter}}
\subsubsection{\setlength{\rightskip}{0pt plus 5cm}bool {\bf Parameter::vecadherinknockout}}\label{classParameter_o7}


The documentation for this class was generated from the following files:\begin{CompactItemize}
\item 
/home/romer/TST0.1.3/{\bf parameter.h}\item 
/home/romer/TST0.1.3/{\bf parameter.cpp}\end{CompactItemize}
