# Supplementary material for: Contact-Inhibited Chemotaxis in De Novo and Sprouting Blood-Vessel Growth
Source: PLoS Comput Biol. 2008 Sep 19;4(9):e1000163. doi: 10.1371/journal.pcbi.1000163 (PMC2528254; doi:10.1371/journal.pcbi.1000163)
Supplement: Protocol S1 — Tissue Simulation Toolkit v0.1.3. The source code for the software used for the simulations presented in this paper is also available from http://sourceforge.net/projects/tst. Installation: Unpack and compile according to the instructions given in the INSTALL file The code is written in C++ using the cross-platform (Windows, Mac, or Unix/Linux) library Qt (available from www.trolltech.com). (332 KB ZIP) [file pcbi.1000163.s002.zip › TST0.1.3/latex/classPDE.tex]

\section{PDE Class Reference}
\label{classPDE}\index{PDE@{PDE}}
{\tt \#include $<$pde.h$>$}

\subsection*{Public Member Functions}
\begin{CompactItemize}
\item 
{\bf PDE} (const int {\bf layers}, const int {\bf sizex}, const int {\bf sizey})
\begin{CompactList}\small\item\em Constructor for PDE object containing arbitrary number of planes. \item\end{CompactList}\item 
virtual {\bf $\sim$PDE} ()
\item 
void {\bf Plot} ({\bf Graphics} $\ast$g, const int layer=0)
\begin{CompactList}\small\item\em Plots one layer of the PDE plane to a {\bf Graphics}{\rm (p.\,\pageref{classGraphics})} window. \item\end{CompactList}\item 
void {\bf Plot} ({\bf Graphics} $\ast$g, {\bf Cellular\-Potts} $\ast$cpm, const int layer=0)
\begin{CompactList}\small\item\em Plots one layer of the PDE to a {\bf Graphics}{\rm (p.\,\pageref{classGraphics})} window, but not over the cells. \item\end{CompactList}\item 
void {\bf Contour\-Plot} ({\bf Graphics} $\ast$g, int layer=0, int colour=1)
\begin{CompactList}\small\item\em Plots the PDE field using contour lines. \item\end{CompactList}\item 
int {\bf Size\-X} () const 
\begin{CompactList}\small\item\em Returns the horizontal size of the PDE planes. \item\end{CompactList}\item 
int {\bf Size\-Y} () const 
\begin{CompactList}\small\item\em Returns the vertical size of the PDE planes. \item\end{CompactList}\item 
int {\bf Layers} () const 
\begin{CompactList}\small\item\em Returns the number of PDE layers in the PDE object. \item\end{CompactList}\item 
double {\bf Sigma} (const int layer, const int x, const int y) const 
\begin{CompactList}\small\item\em Returns the value of grid point x,y of PDE plane \char`\"{}layer\char`\"{}. \item\end{CompactList}\item 
void {\bf set\-Value} (const int layer, const int x, const int y, const double value)
\begin{CompactList}\small\item\em Sets grid point x,y of PDE plane \char`\"{}layer\char`\"{} to value \char`\"{}value\char`\"{}. \item\end{CompactList}\item 
void {\bf addto\-Value} (const int layer, const int x, const int y, const double value)
\begin{CompactList}\small\item\em Adds a number to a PDE grid point. \item\end{CompactList}\item 
double {\bf Max} (int l)
\begin{CompactList}\small\item\em Gets the maximum value of PDE layer l. \item\end{CompactList}\item 
double {\bf Min} (int l)
\begin{CompactList}\small\item\em Returns the minimum value of PDE layer l. \item\end{CompactList}\item 
void {\bf Diffuse} (int repeat)
\begin{CompactList}\small\item\em Carry out \$n\$ diffusion steps for all PDE planes. \item\end{CompactList}\item 
void {\bf No\-Flux\-Boundaries} (void)
\begin{CompactList}\small\item\em Implementation of no-flux boundaries. \item\end{CompactList}\item 
void {\bf Absorbing\-Boundaries} (void)
\begin{CompactList}\small\item\em Implementation of absorbing boundaries. \item\end{CompactList}\item 
void {\bf Periodic\-Boundaries} (void)
\begin{CompactList}\small\item\em Implementation of periodic boundaries. \item\end{CompactList}\item 
void {\bf Secrete} ({\bf Cellular\-Potts} $\ast$cpm)
\begin{CompactList}\small\item\em Reaction and interaction of CPM plane with PDE planes. \item\end{CompactList}\item 
double {\bf The\-Time} (void) const 
\begin{CompactList}\small\item\em Returns cumulative \char`\"{}simulated\char`\"{} time, i.e. number of time steps $\ast$ dt. \item\end{CompactList}\item 
double {\bf Get\-Chem\-Amount} (const int layer=-1)
\begin{CompactList}\small\item\em Returns summed amount of chemical in PDE plane \char`\"{}layer\char`\"{}. \item\end{CompactList}\item 
void {\bf Grad\-C} (int layer=0, int first\_\-grad\_\-layer=1)
\item 
void {\bf Plot\-Vector\-Field} ({\bf Graphics} \&g, int stride, int linelength, int first\_\-grad\_\-layer=1)
\end{CompactItemize}
\subsection*{Protected Member Functions}
\begin{CompactItemize}
\item 
virtual int {\bf Map\-Colour} (double val)
\begin{CompactList}\small\item\em Used in Plot. Takes a color and turns it into a grey value. \item\end{CompactList}\item 
{\bf PDE} (void)
\begin{CompactList}\small\item\em empty constructor (necessary for derivation) \item\end{CompactList}\item 
virtual double $\ast$$\ast$$\ast$ {\bf Allocate\-Sigma} (const int {\bf layers}, const int sx, const int sy)
\begin{CompactList}\small\item\em Allocates a PDE plane (internal use). \item\end{CompactList}\end{CompactItemize}
\subsection*{Protected Attributes}
\begin{CompactItemize}
\item 
double $\ast$$\ast$$\ast$ {\bf sigma}
\item 
double $\ast$$\ast$$\ast$ {\bf alt\_\-sigma}
\item 
int {\bf sizex}
\item 
int {\bf sizey}
\item 
int {\bf layers}
\end{CompactItemize}
\subsection*{Friends}
\begin{CompactItemize}
\item 
class {\bf Info}
\end{CompactItemize}


\subsection{Constructor \& Destructor Documentation}
\index{PDE@{PDE}!PDE@{PDE}}
\index{PDE@{PDE}!PDE@{PDE}}
\subsubsection{\setlength{\rightskip}{0pt plus 5cm}PDE::PDE (const int {\em layers}, const int {\em sizex}, const int {\em sizey})}\label{classPDE_a0}


Constructor for PDE object containing arbitrary number of planes. 

\begin{Desc}
\item[Parameters:]
\begin{description}
\item[{\em layers:}]Number of PDE planes \item[{\em sizex:}]horizontal size of PDE planes \item[{\em sizey:}]vertical size of PDE planes \end{description}
\end{Desc}
\index{PDE@{PDE}!~PDE@{$\sim$PDE}}
\index{~PDE@{$\sim$PDE}!PDE@{PDE}}
\subsubsection{\setlength{\rightskip}{0pt plus 5cm}PDE::$\sim${\bf PDE} ()\hspace{0.3cm}{\tt  [virtual]}}\label{classPDE_a1}


\index{PDE@{PDE}!PDE@{PDE}}
\index{PDE@{PDE}!PDE@{PDE}}
\subsubsection{\setlength{\rightskip}{0pt plus 5cm}PDE::PDE (void)\hspace{0.3cm}{\tt  [protected]}}\label{classPDE_b1}


empty constructor (necessary for derivation) 


\subsection{Member Function Documentation}
\index{PDE@{PDE}!AbsorbingBoundaries@{AbsorbingBoundaries}}
\index{AbsorbingBoundaries@{AbsorbingBoundaries}!PDE@{PDE}}
\subsubsection{\setlength{\rightskip}{0pt plus 5cm}void PDE::Absorbing\-Boundaries (void)}\label{classPDE_a15}


Implementation of absorbing boundaries. 

Called internally (optionally) by {\bf Diffuse()}{\rm (p.\,\pageref{classPDE_a13})}. \index{PDE@{PDE}!addtoValue@{addtoValue}}
\index{addtoValue@{addtoValue}!PDE@{PDE}}
\subsubsection{\setlength{\rightskip}{0pt plus 5cm}void PDE::addto\-Value (const int {\em layer}, const int {\em x}, const int {\em y}, const double {\em value})\hspace{0.3cm}{\tt  [inline]}}\label{classPDE_a10}


Adds a number to a PDE grid point. 

\begin{Desc}
\item[Parameters:]
\begin{description}
\item[{\em layer:}]PDE plane. \item[{\em x,y:}]grid point \item[{\em value:}]value to add \end{description}
\end{Desc}
\index{PDE@{PDE}!AllocateSigma@{AllocateSigma}}
\index{AllocateSigma@{AllocateSigma}!PDE@{PDE}}
\subsubsection{\setlength{\rightskip}{0pt plus 5cm}double $\ast$$\ast$$\ast$ PDE::Allocate\-Sigma (const int {\em layers}, const int {\em sx}, const int {\em sy})\hspace{0.3cm}{\tt  [protected, virtual]}}\label{classPDE_b2}


Allocates a PDE plane (internal use). 

For internal use, can be reimplemented in derived class to change method of memory allocation. \index{PDE@{PDE}!ContourPlot@{ContourPlot}}
\index{ContourPlot@{ContourPlot}!PDE@{PDE}}
\subsubsection{\setlength{\rightskip}{0pt plus 5cm}void PDE::Contour\-Plot ({\bf Graphics} $\ast$ {\em g}, int {\em layer} = 0, int {\em colour} = 1)}\label{classPDE_a4}


Plots the PDE field using contour lines. 

\begin{Desc}
\item[Parameters:]
\begin{description}
\item[{\em g:}]{\bf Graphics}{\rm (p.\,\pageref{classGraphics})} window. \item[{\em layer:}]The PDE plane to be plotted. Default layer 0. \item[{\em colour:}]Color to use for the contour lines, as defined in the \char`\"{}default.ctb\char`\"{} color map file, which should be in the same directory as the executable. Default color 1 (black in the default color map). \end{description}
\end{Desc}
\index{PDE@{PDE}!Diffuse@{Diffuse}}
\index{Diffuse@{Diffuse}!PDE@{PDE}}
\subsubsection{\setlength{\rightskip}{0pt plus 5cm}void PDE::Diffuse (int {\em repeat})}\label{classPDE_a13}


Carry out \$n\$ diffusion steps for all PDE planes. 

We use a forward Euler method here. Can be replaced for better algorithm.

\begin{Desc}
\item[Parameters:]
\begin{description}
\item[{\em repeat:}]Number of steps.\end{description}
\end{Desc}
Time step dt, space step dx, diffusion coefficient diff\_\-coeff and boundary conditions (bool periodic\_\-boundary) are set as global parameters in a parameter file using class {\bf Parameter}{\rm (p.\,\pageref{classParameter})}. \index{PDE@{PDE}!GetChemAmount@{GetChemAmount}}
\index{GetChemAmount@{GetChemAmount}!PDE@{PDE}}
\subsubsection{\setlength{\rightskip}{0pt plus 5cm}double PDE::Get\-Chem\-Amount (const int {\em layer} = -1)}\label{classPDE_a19}


Returns summed amount of chemical in PDE plane \char`\"{}layer\char`\"{}. 

\begin{Desc}
\item[Parameters:]
\begin{description}
\item[{\em layer:}]The PDE plane of which to sum the chemicals. layer=-1 (default) returns the summed amount of chemical in all planes. \end{description}
\end{Desc}
\index{PDE@{PDE}!GradC@{GradC}}
\index{GradC@{GradC}!PDE@{PDE}}
\subsubsection{\setlength{\rightskip}{0pt plus 5cm}void PDE::Grad\-C (int {\em layer} = 0, int {\em first\_\-grad\_\-layer} = 1)}\label{classPDE_a20}


Calculates the first and second order gradients, i.e. gradx, grady, gradxx, gradxy and gradyy and puts them in the next three chemical fields. Not currently used and might need some redoing. Make sure you have allocated sufficient fields (this method generates five planes).

\begin{Desc}
\item[Parameters:]
\begin{description}
\item[{\em layer:}]PDE plane of which to calculate the gradients (default 0) \item[{\em first\_\-grad\_\-layer:}]first plane of five in which to write the results (default 1). \end{description}
\end{Desc}
\index{PDE@{PDE}!Layers@{Layers}}
\index{Layers@{Layers}!PDE@{PDE}}
\subsubsection{\setlength{\rightskip}{0pt plus 5cm}int PDE::Layers () const\hspace{0.3cm}{\tt  [inline]}}\label{classPDE_a7}


Returns the number of PDE layers in the PDE object. 

\index{PDE@{PDE}!MapColour@{MapColour}}
\index{MapColour@{MapColour}!PDE@{PDE}}
\subsubsection{\setlength{\rightskip}{0pt plus 5cm}virtual int PDE::Map\-Colour (double {\em val})\hspace{0.3cm}{\tt  [protected, virtual]}}\label{classPDE_b0}


Used in Plot. Takes a color and turns it into a grey value. 

\begin{Desc}
\item[Parameters:]
\begin{description}
\item[{\em val:}]Value from PDE plane.\end{description}
\end{Desc}
Implement this function in you main simulation code. See e.g. {\bf vessel.cpp}{\rm (p.\,\pageref{vessel_8cpp})}. \index{PDE@{PDE}!Max@{Max}}
\index{Max@{Max}!PDE@{PDE}}
\subsubsection{\setlength{\rightskip}{0pt plus 5cm}double PDE::Max (int {\em l})\hspace{0.3cm}{\tt  [inline]}}\label{classPDE_a11}


Gets the maximum value of PDE layer l. 

\begin{Desc}
\item[Parameters:]
\begin{description}
\item[{\em l:}]layer \end{description}
\end{Desc}
\begin{Desc}
\item[Returns:]Maximum value in layer l. \end{Desc}
\index{PDE@{PDE}!Min@{Min}}
\index{Min@{Min}!PDE@{PDE}}
\subsubsection{\setlength{\rightskip}{0pt plus 5cm}double PDE::Min (int {\em l})\hspace{0.3cm}{\tt  [inline]}}\label{classPDE_a12}


Returns the minimum value of PDE layer l. 

\begin{Desc}
\item[Parameters:]
\begin{description}
\item[{\em l:}]layer \end{description}
\end{Desc}
\begin{Desc}
\item[Returns:]Minimum value in layer l. \end{Desc}
\index{PDE@{PDE}!NoFluxBoundaries@{NoFluxBoundaries}}
\index{NoFluxBoundaries@{NoFluxBoundaries}!PDE@{PDE}}
\subsubsection{\setlength{\rightskip}{0pt plus 5cm}void PDE::No\-Flux\-Boundaries (void)}\label{classPDE_a14}


Implementation of no-flux boundaries. 

Called internally (optionally) by {\bf Diffuse()}{\rm (p.\,\pageref{classPDE_a13})}. \index{PDE@{PDE}!PeriodicBoundaries@{PeriodicBoundaries}}
\index{PeriodicBoundaries@{PeriodicBoundaries}!PDE@{PDE}}
\subsubsection{\setlength{\rightskip}{0pt plus 5cm}void PDE::Periodic\-Boundaries (void)}\label{classPDE_a16}


Implementation of periodic boundaries. 

Called internally (optionally) by {\bf Diffuse()}{\rm (p.\,\pageref{classPDE_a13})}. \index{PDE@{PDE}!Plot@{Plot}}
\index{Plot@{Plot}!PDE@{PDE}}
\subsubsection{\setlength{\rightskip}{0pt plus 5cm}void PDE::Plot ({\bf Graphics} $\ast$ {\em g}, {\bf Cellular\-Potts} $\ast$ {\em cpm}, const int {\em layer} = 0)}\label{classPDE_a3}


Plots one layer of the PDE to a {\bf Graphics}{\rm (p.\,\pageref{classGraphics})} window, but not over the cells. 

\begin{Desc}
\item[Parameters:]
\begin{description}
\item[{\em g:}]{\bf Graphics}{\rm (p.\,\pageref{classGraphics})} window. \item[{\em cpm:}]{\bf Cellular\-Potts}{\rm (p.\,\pageref{classCellularPotts})} object containing the cells. \item[{\em layer:}]The PDE plane to be plotted. Default layer 0. \end{description}
\end{Desc}
\index{PDE@{PDE}!Plot@{Plot}}
\index{Plot@{Plot}!PDE@{PDE}}
\subsubsection{\setlength{\rightskip}{0pt plus 5cm}void PDE::Plot ({\bf Graphics} $\ast$ {\em g}, const int {\em layer} = 0)}\label{classPDE_a2}


Plots one layer of the PDE plane to a {\bf Graphics}{\rm (p.\,\pageref{classGraphics})} window. 

\begin{Desc}
\item[Parameters:]
\begin{description}
\item[{\em g:}]{\bf Graphics}{\rm (p.\,\pageref{classGraphics})} window. \item[{\em layer:}]The PDE plane to be plotted. Default layer 0. \end{description}
\end{Desc}
\index{PDE@{PDE}!PlotVectorField@{PlotVectorField}}
\index{PlotVectorField@{PlotVectorField}!PDE@{PDE}}
\subsubsection{\setlength{\rightskip}{0pt plus 5cm}void PDE::Plot\-Vector\-Field ({\bf Graphics} \& {\em g}, int {\em stride}, int {\em linelength}, int {\em first\_\-grad\_\-layer} = 1)}\label{classPDE_a21}


Plots a field of the first order gradients, i.e. gradx and grady; assumes you have called Grad\-C before. Not currently used and might need some redoing.

\begin{Desc}
\item[Parameters:]
\begin{description}
\item[{\em g:}]{\bf Graphics}{\rm (p.\,\pageref{classGraphics})} window \item[{\em stride:}]Number of grid points between vectors (drawn as lines, currently. \item[{\em linelength:}]Length of vector lines, in pixels. \item[{\em first\_\-grad\_\-layer:}]first plane of two which contain the calculated gradients (default 1). \end{description}
\end{Desc}
\index{PDE@{PDE}!Secrete@{Secrete}}
\index{Secrete@{Secrete}!PDE@{PDE}}
\subsubsection{\setlength{\rightskip}{0pt plus 5cm}void PDE::Secrete ({\bf Cellular\-Potts} $\ast$ {\em cpm})}\label{classPDE_a17}


Reaction and interaction of CPM plane with PDE planes. 

\begin{Desc}
\item[Parameters:]
\begin{description}
\item[{\em cpm:}]{\bf Cellular\-Potts}{\rm (p.\,\pageref{classCellularPotts})} plane the PDE plane interacts with\end{description}
\end{Desc}
You should implement this member function as part of your main simulation code. See for an example {\bf vessel.cpp}{\rm (p.\,\pageref{vessel_8cpp})}. \index{PDE@{PDE}!setValue@{setValue}}
\index{setValue@{setValue}!PDE@{PDE}}
\subsubsection{\setlength{\rightskip}{0pt plus 5cm}void PDE::set\-Value (const int {\em layer}, const int {\em x}, const int {\em y}, const double {\em value})\hspace{0.3cm}{\tt  [inline]}}\label{classPDE_a9}


Sets grid point x,y of PDE plane \char`\"{}layer\char`\"{} to value \char`\"{}value\char`\"{}. 

\begin{Desc}
\item[Parameters:]
\begin{description}
\item[{\em layer:}]PDE plane. \item[{\em x,y:}]grid point \item[{\em value:}]new contents \end{description}
\end{Desc}
\index{PDE@{PDE}!Sigma@{Sigma}}
\index{Sigma@{Sigma}!PDE@{PDE}}
\subsubsection{\setlength{\rightskip}{0pt plus 5cm}double PDE::Sigma (const int {\em layer}, const int {\em x}, const int {\em y}) const\hspace{0.3cm}{\tt  [inline]}}\label{classPDE_a8}


Returns the value of grid point x,y of PDE plane \char`\"{}layer\char`\"{}. 

Warning, no range checking done.

\begin{Desc}
\item[Parameters:]
\begin{description}
\item[{\em layer:}]the PDE plane to probe. \item[{\em x,y:}]grid point to probe. \end{description}
\end{Desc}
\index{PDE@{PDE}!SizeX@{SizeX}}
\index{SizeX@{SizeX}!PDE@{PDE}}
\subsubsection{\setlength{\rightskip}{0pt plus 5cm}int PDE::Size\-X (void) const\hspace{0.3cm}{\tt  [inline]}}\label{classPDE_a5}


Returns the horizontal size of the PDE planes. 

\index{PDE@{PDE}!SizeY@{SizeY}}
\index{SizeY@{SizeY}!PDE@{PDE}}
\subsubsection{\setlength{\rightskip}{0pt plus 5cm}int PDE::Size\-Y (void) const\hspace{0.3cm}{\tt  [inline]}}\label{classPDE_a6}


Returns the vertical size of the PDE planes. 

\index{PDE@{PDE}!TheTime@{TheTime}}
\index{TheTime@{TheTime}!PDE@{PDE}}
\subsubsection{\setlength{\rightskip}{0pt plus 5cm}double PDE::The\-Time (void) const\hspace{0.3cm}{\tt  [inline]}}\label{classPDE_a18}


Returns cumulative \char`\"{}simulated\char`\"{} time, i.e. number of time steps $\ast$ dt. 


\subsection{Friends And Related Function Documentation}
\index{PDE@{PDE}!Info@{Info}}
\index{Info@{Info}!PDE@{PDE}}
\subsubsection{\setlength{\rightskip}{0pt plus 5cm}friend class {\bf Info}\hspace{0.3cm}{\tt  [friend]}}\label{classPDE_n0}


\subsection{Member Data Documentation}
\index{PDE@{PDE}!alt_sigma@{alt\_\-sigma}}
\index{alt_sigma@{alt\_\-sigma}!PDE@{PDE}}
\subsubsection{\setlength{\rightskip}{0pt plus 5cm}double$\ast$$\ast$$\ast$ {\bf PDE::alt\_\-sigma}\hspace{0.3cm}{\tt  [protected]}}\label{classPDE_p1}


\index{PDE@{PDE}!layers@{layers}}
\index{layers@{layers}!PDE@{PDE}}
\subsubsection{\setlength{\rightskip}{0pt plus 5cm}int {\bf PDE::layers}\hspace{0.3cm}{\tt  [protected]}}\label{classPDE_p4}


\index{PDE@{PDE}!sigma@{sigma}}
\index{sigma@{sigma}!PDE@{PDE}}
\subsubsection{\setlength{\rightskip}{0pt plus 5cm}double$\ast$$\ast$$\ast$ {\bf PDE::sigma}\hspace{0.3cm}{\tt  [protected]}}\label{classPDE_p0}


\index{PDE@{PDE}!sizex@{sizex}}
\index{sizex@{sizex}!PDE@{PDE}}
\subsubsection{\setlength{\rightskip}{0pt plus 5cm}int {\bf PDE::sizex}\hspace{0.3cm}{\tt  [protected]}}\label{classPDE_p2}


\index{PDE@{PDE}!sizey@{sizey}}
\index{sizey@{sizey}!PDE@{PDE}}
\subsubsection{\setlength{\rightskip}{0pt plus 5cm}int {\bf PDE::sizey}\hspace{0.3cm}{\tt  [protected]}}\label{classPDE_p3}


The documentation for this class was generated from the following files:\begin{CompactItemize}
\item 
/home/romer/TST0.1.3/{\bf pde.h}\item 
/home/romer/TST0.1.3/{\bf pde.cpp}\end{CompactItemize}
