# Supplementary material for: Contact-Inhibited Chemotaxis in De Novo and Sprouting Blood-Vessel Growth
Source: PLoS Comput Biol. 2008 Sep 19;4(9):e1000163. doi: 10.1371/journal.pcbi.1000163 (PMC2528254; doi:10.1371/journal.pcbi.1000163)
Supplement: Protocol S1 — Tissue Simulation Toolkit v0.1.3. The source code for the software used for the simulations presented in this paper is also available from http://sourceforge.net/projects/tst. Installation: Unpack and compile according to the instructions given in the INSTALL file The code is written in C++ using the cross-platform (Windows, Mac, or Unix/Linux) library Qt (available from www.trolltech.com). (332 KB ZIP) [file pcbi.1000163.s002.zip › TST0.1.3/latex/classPoint.tex]

\section{Point Class Reference}
\label{classPoint}\index{Point@{Point}}
{\tt \#include $<$hull.h$>$}

\subsection*{Public Member Functions}
\begin{CompactItemize}
\item 
{\bf Point} (float xx, float yy)
\item 
{\bf Point} (void)
\end{CompactItemize}
\subsection*{Public Attributes}
\begin{CompactItemize}
\item 
float {\bf x}
\item 
float {\bf y}
\end{CompactItemize}


\subsection{Constructor \& Destructor Documentation}
\index{Point@{Point}!Point@{Point}}
\index{Point@{Point}!Point@{Point}}
\subsubsection{\setlength{\rightskip}{0pt plus 5cm}Point::Point (float {\em xx}, float {\em yy})\hspace{0.3cm}{\tt  [inline]}}\label{classPoint_a0}


\index{Point@{Point}!Point@{Point}}
\index{Point@{Point}!Point@{Point}}
\subsubsection{\setlength{\rightskip}{0pt plus 5cm}Point::Point (void)\hspace{0.3cm}{\tt  [inline]}}\label{classPoint_a1}


\subsection{Member Data Documentation}
\index{Point@{Point}!x@{x}}
\index{x@{x}!Point@{Point}}
\subsubsection{\setlength{\rightskip}{0pt plus 5cm}float {\bf Point::x}}\label{classPoint_o0}


\index{Point@{Point}!y@{y}}
\index{y@{y}!Point@{Point}}
\subsubsection{\setlength{\rightskip}{0pt plus 5cm}float {\bf Point::y}}\label{classPoint_o1}


The documentation for this class was generated from the following file:\begin{CompactItemize}
\item 
/home/romer/TST0.1.3/{\bf hull.h}\end{CompactItemize}
