# Supplementary material for: Contact-Inhibited Chemotaxis in De Novo and Sprouting Blood-Vessel Growth
Source: PLoS Comput Biol. 2008 Sep 19;4(9):e1000163. doi: 10.1371/journal.pcbi.1000163 (PMC2528254; doi:10.1371/journal.pcbi.1000163)
Supplement: Protocol S1 — Tissue Simulation Toolkit v0.1.3. The source code for the software used for the simulations presented in this paper is also available from http://sourceforge.net/projects/tst. Installation: Unpack and compile according to the instructions given in the INSTALL file The code is written in C++ using the cross-platform (Windows, Mac, or Unix/Linux) library Qt (available from www.trolltech.com). (332 KB ZIP) [file pcbi.1000163.s002.zip › TST0.1.3/latex/classQtGraphics.tex]

\section{Qt\-Graphics Class Reference}
\label{classQtGraphics}\index{QtGraphics@{QtGraphics}}
{\tt \#include $<$qtgraph.h$>$}

Inheritance diagram for Qt\-Graphics::\begin{figure}[H]
\begin{center}
\leavevmode
\includegraphics[height=2cm]{classQtGraphics}
\end{center}
\end{figure}
\subsection*{Public Slots}
\begin{CompactItemize}
\item 
void {\bf Time\-Step\-Wrap} (void)
\end{CompactItemize}
\subsection*{Signals}
\begin{CompactItemize}
\item 
void {\bf Simulation\-Done} (void)
\end{CompactItemize}
\subsection*{Public Member Functions}
\begin{CompactItemize}
\item 
{\bf Qt\-Graphics} (int xfield, int yfield, const char $\ast$movie\_\-file=0)
\item 
{\bf Qt\-Graphics} (QWidget $\ast$parent, const char $\ast$name, int xfield, int yfield, const char $\ast$movie\_\-file=0)
\item 
virtual {\bf $\sim$Qt\-Graphics} (void)
\item 
virtual void {\bf Begin\-Scene} (void)
\begin{CompactList}\small\item\em {\bf Begin\-Scene()}{\rm (p.\,\pageref{classQtGraphics_a3})} must be called before calling drawing functions. \item\end{CompactList}\item 
virtual void {\bf End\-Scene} (void)
\begin{CompactList}\small\item\em {\bf End\-Scene()}{\rm (p.\,\pageref{classQtGraphics_a4})} must be called to flush the drawing buffer and display the scene. \item\end{CompactList}\item 
virtual void {\bf Point} (int colour, int i, int j)
\begin{CompactList}\small\item\em Plot a point in the {\bf Graphics}{\rm (p.\,\pageref{classGraphics})} window. \item\end{CompactList}\item 
virtual void {\bf Line} (int x1, int y1, int x2, int y2, int colour)
\begin{CompactList}\small\item\em Draws a line (obviously... :-). \item\end{CompactList}\item 
virtual int {\bf Get\-XYCoo} (int $\ast$X, int $\ast$Y)
\begin{CompactList}\small\item\em Probes the Window for user interaction, with mouse or keyboard. \item\end{CompactList}\item 
virtual int {\bf XField} (void) const 
\begin{CompactList}\small\item\em Returns the width of the {\bf Graphics}{\rm (p.\,\pageref{classGraphics})} window, in pixels. \item\end{CompactList}\item 
virtual int {\bf YField} (void) const 
\begin{CompactList}\small\item\em Returns the height of the {\bf Graphics}{\rm (p.\,\pageref{classGraphics})} window, in pixels. \item\end{CompactList}\item 
virtual void {\bf Write} (char $\ast$fname, int quality=-1)
\begin{CompactList}\small\item\em Writes the Image to a file. \item\end{CompactList}\item 
void {\bf Clear\-Image} (void)
\item 
virtual void {\bf Time\-Step} (void)
\begin{CompactList}\small\item\em Implement this member function in your simulation code. \item\end{CompactList}\end{CompactItemize}


\subsection{Constructor \& Destructor Documentation}
\index{QtGraphics@{Qt\-Graphics}!QtGraphics@{QtGraphics}}
\index{QtGraphics@{QtGraphics}!QtGraphics@{Qt\-Graphics}}
\subsubsection{\setlength{\rightskip}{0pt plus 5cm}Qt\-Graphics::Qt\-Graphics (int {\em xfield}, int {\em yfield}, const char $\ast$ {\em movie\_\-file} = 0)}\label{classQtGraphics_a0}


\index{QtGraphics@{Qt\-Graphics}!QtGraphics@{QtGraphics}}
\index{QtGraphics@{QtGraphics}!QtGraphics@{Qt\-Graphics}}
\subsubsection{\setlength{\rightskip}{0pt plus 5cm}Qt\-Graphics::Qt\-Graphics (QWidget $\ast$ {\em parent}, const char $\ast$ {\em name}, int {\em xfield}, int {\em yfield}, const char $\ast$ {\em movie\_\-file} = 0)\hspace{0.3cm}{\tt  [inline]}}\label{classQtGraphics_a1}


\index{QtGraphics@{Qt\-Graphics}!~QtGraphics@{$\sim$QtGraphics}}
\index{~QtGraphics@{$\sim$QtGraphics}!QtGraphics@{Qt\-Graphics}}
\subsubsection{\setlength{\rightskip}{0pt plus 5cm}Qt\-Graphics::$\sim${\bf Qt\-Graphics} (void)\hspace{0.3cm}{\tt  [virtual]}}\label{classQtGraphics_a2}


\subsection{Member Function Documentation}
\index{QtGraphics@{Qt\-Graphics}!BeginScene@{BeginScene}}
\index{BeginScene@{BeginScene}!QtGraphics@{Qt\-Graphics}}
\subsubsection{\setlength{\rightskip}{0pt plus 5cm}void Qt\-Graphics::Begin\-Scene (void)\hspace{0.3cm}{\tt  [virtual]}}\label{classQtGraphics_a3}


{\bf Begin\-Scene()}{\rm (p.\,\pageref{classQtGraphics_a3})} must be called before calling drawing functions. 


Reimplemented from {\bf Graphics} {\rm (p.\,\pageref{classGraphics_a1})}.\index{QtGraphics@{Qt\-Graphics}!ClearImage@{ClearImage}}
\index{ClearImage@{ClearImage}!QtGraphics@{Qt\-Graphics}}
\subsubsection{\setlength{\rightskip}{0pt plus 5cm}void Qt\-Graphics::Clear\-Image (void)\hspace{0.3cm}{\tt  [inline]}}\label{classQtGraphics_a11}


\index{QtGraphics@{Qt\-Graphics}!EndScene@{EndScene}}
\index{EndScene@{EndScene}!QtGraphics@{Qt\-Graphics}}
\subsubsection{\setlength{\rightskip}{0pt plus 5cm}void Qt\-Graphics::End\-Scene (void)\hspace{0.3cm}{\tt  [virtual]}}\label{classQtGraphics_a4}


{\bf End\-Scene()}{\rm (p.\,\pageref{classQtGraphics_a4})} must be called to flush the drawing buffer and display the scene. 


Reimplemented from {\bf Graphics} {\rm (p.\,\pageref{classGraphics_a2})}.\index{QtGraphics@{Qt\-Graphics}!GetXYCoo@{GetXYCoo}}
\index{GetXYCoo@{GetXYCoo}!QtGraphics@{Qt\-Graphics}}
\subsubsection{\setlength{\rightskip}{0pt plus 5cm}int Qt\-Graphics::Get\-XYCoo (int $\ast$ {\em X}, int $\ast$ {\em Y})\hspace{0.3cm}{\tt  [virtual]}}\label{classQtGraphics_a7}


Probes the Window for user interaction, with mouse or keyboard. 

This function should return immediately, and return 0 if there was no user interaction.

\begin{Desc}
\item[Parameters:]
\begin{description}
\item[{\em $\ast$X,$\ast$Y:}]Pointer where the clicked coordinate will be stored. \end{description}
\end{Desc}


Implements {\bf Graphics} {\rm (p.\,\pageref{classGraphics_a5})}.\index{QtGraphics@{Qt\-Graphics}!Line@{Line}}
\index{Line@{Line}!QtGraphics@{Qt\-Graphics}}
\subsubsection{\setlength{\rightskip}{0pt plus 5cm}void Qt\-Graphics::Line (int {\em x1}, int {\em y1}, int {\em x2}, int {\em y2}, int {\em colour})\hspace{0.3cm}{\tt  [virtual]}}\label{classQtGraphics_a6}


Draws a line (obviously... :-). 

\begin{Desc}
\item[Parameters:]
\begin{description}
\item[{\em x1,y1:}]First coordinate pair. \item[{\em x2,y2:}]Second coordinate pair. \item[{\em color:}]Color of the line, as given in the colormap file \char`\"{}default.ctb\char`\"{}. \end{description}
\end{Desc}


Implements {\bf Graphics} {\rm (p.\,\pageref{classGraphics_a4})}.\index{QtGraphics@{Qt\-Graphics}!Point@{Point}}
\index{Point@{Point}!QtGraphics@{Qt\-Graphics}}
\subsubsection{\setlength{\rightskip}{0pt plus 5cm}void Qt\-Graphics::Point (int {\em colour}, int {\em i}, int {\em j})\hspace{0.3cm}{\tt  [virtual]}}\label{classQtGraphics_a5}


Plot a point in the {\bf Graphics}{\rm (p.\,\pageref{classGraphics})} window. 

\begin{Desc}
\item[Parameters:]
\begin{description}
\item[{\em color:}]Color index, as defined in colormap file \char`\"{}default.ctb\char`\"{}, which should be in the same directory as the executable. \item[{\em x,y:}]Coordinate of point, in {\bf Graphics}{\rm (p.\,\pageref{classGraphics})} coordinates (typically twice as large as the cellular automata coordinates). \end{description}
\end{Desc}


Implements {\bf Graphics} {\rm (p.\,\pageref{classGraphics_a3})}.\index{QtGraphics@{Qt\-Graphics}!SimulationDone@{SimulationDone}}
\index{SimulationDone@{SimulationDone}!QtGraphics@{Qt\-Graphics}}
\subsubsection{\setlength{\rightskip}{0pt plus 5cm}void Qt\-Graphics::Simulation\-Done (void)\hspace{0.3cm}{\tt  [signal]}}\label{classQtGraphics_l0}


\index{QtGraphics@{Qt\-Graphics}!TimeStep@{TimeStep}}
\index{TimeStep@{TimeStep}!QtGraphics@{Qt\-Graphics}}
\subsubsection{\setlength{\rightskip}{0pt plus 5cm}virtual void Qt\-Graphics::Time\-Step (void)\hspace{0.3cm}{\tt  [virtual]}}\label{classQtGraphics_a12}


Implement this member function in your simulation code. 

Include all actions that should be carried out during a simulation step, including {\bf PDE}{\rm (p.\,\pageref{classPDE})} and CPM simulation steps. See the included examples ({\bf vessel.cpp}{\rm (p.\,\pageref{vessel_8cpp})}, {\bf sorting.cpp}{\rm (p.\,\pageref{sorting_8cpp})}) for more information. 

Reimplemented from {\bf Graphics} {\rm (p.\,\pageref{classGraphics_a9})}.\index{QtGraphics@{Qt\-Graphics}!TimeStepWrap@{TimeStepWrap}}
\index{TimeStepWrap@{TimeStepWrap}!QtGraphics@{Qt\-Graphics}}
\subsubsection{\setlength{\rightskip}{0pt plus 5cm}void Qt\-Graphics::Time\-Step\-Wrap (void)\hspace{0.3cm}{\tt  [slot]}}\label{classQtGraphics_i0}


\index{QtGraphics@{Qt\-Graphics}!Write@{Write}}
\index{Write@{Write}!QtGraphics@{Qt\-Graphics}}
\subsubsection{\setlength{\rightskip}{0pt plus 5cm}void Qt\-Graphics::Write (char $\ast$ {\em fname}, int {\em quality} = -1)\hspace{0.3cm}{\tt  [virtual]}}\label{classQtGraphics_a10}


Writes the Image to a file. 

File format is inferred from file extension. Currently only PNG is supported by the X-Windows implementation; the Qt-implentation supports all formats supported by Qt.

\begin{Desc}
\item[Parameters:]
\begin{description}
\item[{\em fname:}]File name with standard image file extension (e.g. png). \item[{\em quality:}]Quality of JPEG images, defaults to -1 (no value provided). \end{description}
\end{Desc}


Implements {\bf Graphics} {\rm (p.\,\pageref{classGraphics_a8})}.\index{QtGraphics@{Qt\-Graphics}!XField@{XField}}
\index{XField@{XField}!QtGraphics@{Qt\-Graphics}}
\subsubsection{\setlength{\rightskip}{0pt plus 5cm}virtual int Qt\-Graphics::XField (void) const\hspace{0.3cm}{\tt  [inline, virtual]}}\label{classQtGraphics_a8}


Returns the width of the {\bf Graphics}{\rm (p.\,\pageref{classGraphics})} window, in pixels. 


Reimplemented from {\bf Graphics} {\rm (p.\,\pageref{classGraphics_a6})}.\index{QtGraphics@{Qt\-Graphics}!YField@{YField}}
\index{YField@{YField}!QtGraphics@{Qt\-Graphics}}
\subsubsection{\setlength{\rightskip}{0pt plus 5cm}virtual int Qt\-Graphics::YField (void) const\hspace{0.3cm}{\tt  [inline, virtual]}}\label{classQtGraphics_a9}


Returns the height of the {\bf Graphics}{\rm (p.\,\pageref{classGraphics})} window, in pixels. 


Reimplemented from {\bf Graphics} {\rm (p.\,\pageref{classGraphics_a7})}.

The documentation for this class was generated from the following files:\begin{CompactItemize}
\item 
/home/romer/TST0.1.3/{\bf qtgraph.h}\item 
/home/romer/TST0.1.3/{\bf qt3graph.cpp}\item 
/home/romer/TST0.1.3/{\bf qtgraph.cpp}\end{CompactItemize}
