# Supplementary material for: Contact-Inhibited Chemotaxis in De Novo and Sprouting Blood-Vessel Growth
Source: PLoS Comput Biol. 2008 Sep 19;4(9):e1000163. doi: 10.1371/journal.pcbi.1000163 (PMC2528254; doi:10.1371/journal.pcbi.1000163)
Supplement: Protocol S1 — Tissue Simulation Toolkit v0.1.3. The source code for the software used for the simulations presented in this paper is also available from http://sourceforge.net/projects/tst. Installation: Unpack and compile according to the instructions given in the INSTALL file The code is written in C++ using the cross-platform (Windows, Mac, or Unix/Linux) library Qt (available from www.trolltech.com). (332 KB ZIP) [file pcbi.1000163.s002.zip › TST0.1.3/latex/classX11Graphics.tex]

\section{X11Graphics Class Reference}
\label{classX11Graphics}\index{X11Graphics@{X11Graphics}}
X-Windows implementation of {\bf Graphics}{\rm (p.\,\pageref{classGraphics})} interface.  


{\tt \#include $<$x11graph.h$>$}

Inheritance diagram for X11Graphics::\begin{figure}[H]
\begin{center}
\leavevmode
\includegraphics[height=2cm]{classX11Graphics}
\end{center}
\end{figure}
\subsection*{Public Member Functions}
\begin{CompactItemize}
\item 
{\bf X11Graphics} (int xfield, int yfield, const char $\ast$movie\_\-file=0)
\item 
virtual {\bf $\sim$X11Graphics} (void)
\item 
virtual void {\bf Begin\-Scene} (void)
\begin{CompactList}\small\item\em {\bf Begin\-Scene()}{\rm (p.\,\pageref{classX11Graphics_a2})} must be called before calling drawing functions. \item\end{CompactList}\item 
virtual void {\bf End\-Scene} (void)
\begin{CompactList}\small\item\em {\bf End\-Scene()}{\rm (p.\,\pageref{classX11Graphics_a3})} must be called to flush the drawing buffer and display the scene. \item\end{CompactList}\item 
void {\bf Flush} (void)
\begin{CompactList}\small\item\em Flushes scene to window. Normally called by {\bf End\-Scene()}{\rm (p.\,\pageref{classX11Graphics_a3})}. \item\end{CompactList}\item 
virtual void {\bf Point} (int color, int x, int y)
\begin{CompactList}\small\item\em Plot a point in the {\bf Graphics}{\rm (p.\,\pageref{classGraphics})} window. \item\end{CompactList}\item 
virtual void {\bf Line} (int x1, int y1, int x2, int y2, int colour)
\begin{CompactList}\small\item\em Draws a line (obviously... :-). \item\end{CompactList}\item 
void {\bf Field} (const int $\ast$$\ast$r, int mag=1)
\begin{CompactList}\small\item\em Plots a field of values given by $\ast$$\ast$f, using color coding given by colormap file. \item\end{CompactList}\item 
virtual int {\bf Get\-XYCoo} (int $\ast$X, int $\ast$Y)
\begin{CompactList}\small\item\em Probes the Window for user interaction, with mouse or keyboard. \item\end{CompactList}\item 
char $\ast$ {\bf Change\-Title} (const char $\ast$message)
\begin{CompactList}\small\item\em Changes the title bar of the {\bf Graphics}{\rm (p.\,\pageref{classGraphics})} window. \item\end{CompactList}\item 
void {\bf Recover\-Title} (void)
\begin{CompactList}\small\item\em Recovers the title prior to the last call of {\bf Change\-Title()}{\rm (p.\,\pageref{classX11Graphics_a9})}. \item\end{CompactList}\item 
{\bf Line\-Type} {\bf Crop\-Size} (void)
\begin{CompactList}\small\item\em Returns the upper left and lower right coordinates of the area occupied by cells. \item\end{CompactList}\item 
{\bf Coordinate} {\bf Replace\-Beast} ({\bf Coordinate} old\_\-size, {\bf Coordinate} new\_\-size)
\begin{CompactList}\small\item\em This member function was part of functionality that enables interactive resizing of the Window and CPM field, and followed by interactive replacement of the Dish's contents. The current version of CPM does not contain such functionality. \item\end{CompactList}\item 
virtual int {\bf XField} (void) const 
\begin{CompactList}\small\item\em Returns the width of the {\bf Graphics}{\rm (p.\,\pageref{classGraphics})} window, in pixels. \item\end{CompactList}\item 
virtual int {\bf YField} (void) const 
\begin{CompactList}\small\item\em Returns the height of the {\bf Graphics}{\rm (p.\,\pageref{classGraphics})} window, in pixels. \item\end{CompactList}\item 
virtual void {\bf Write} (char $\ast$fname, int quality=-1)
\begin{CompactList}\small\item\em Writes the Image to a file. \item\end{CompactList}\item 
void {\bf Clear\-Image} (void)
\begin{CompactList}\small\item\em Clears all pixels in the Image. \item\end{CompactList}\item 
virtual void {\bf Time\-Step} (void)
\begin{CompactList}\small\item\em Implement this member function in your simulation code. \item\end{CompactList}\end{CompactItemize}


\subsection{Detailed Description}
X-Windows implementation of {\bf Graphics}{\rm (p.\,\pageref{classGraphics})} interface. 

For API see documentation of base class {\bf Graphics}{\rm (p.\,\pageref{classGraphics})}.

Has a number extra features: see below. 


\subsection{Constructor \& Destructor Documentation}
\index{X11Graphics@{X11Graphics}!X11Graphics@{X11Graphics}}
\index{X11Graphics@{X11Graphics}!X11Graphics@{X11Graphics}}
\subsubsection{\setlength{\rightskip}{0pt plus 5cm}X11Graphics::X11Graphics (int {\em xfield}, int {\em yfield}, const char $\ast$ {\em movie\_\-file} = 0)}\label{classX11Graphics_a0}


\index{X11Graphics@{X11Graphics}!~X11Graphics@{$\sim$X11Graphics}}
\index{~X11Graphics@{$\sim$X11Graphics}!X11Graphics@{X11Graphics}}
\subsubsection{\setlength{\rightskip}{0pt plus 5cm}X11Graphics::$\sim${\bf X11Graphics} (void)\hspace{0.3cm}{\tt  [virtual]}}\label{classX11Graphics_a1}


\subsection{Member Function Documentation}
\index{X11Graphics@{X11Graphics}!BeginScene@{BeginScene}}
\index{BeginScene@{BeginScene}!X11Graphics@{X11Graphics}}
\subsubsection{\setlength{\rightskip}{0pt plus 5cm}void X11Graphics::Begin\-Scene (void)\hspace{0.3cm}{\tt  [virtual]}}\label{classX11Graphics_a2}


{\bf Begin\-Scene()}{\rm (p.\,\pageref{classX11Graphics_a2})} must be called before calling drawing functions. 


Reimplemented from {\bf Graphics} {\rm (p.\,\pageref{classGraphics_a1})}.\index{X11Graphics@{X11Graphics}!ChangeTitle@{ChangeTitle}}
\index{ChangeTitle@{ChangeTitle}!X11Graphics@{X11Graphics}}
\subsubsection{\setlength{\rightskip}{0pt plus 5cm}char $\ast$ X11Graphics::Change\-Title (const char $\ast$ {\em message})}\label{classX11Graphics_a9}


Changes the title bar of the {\bf Graphics}{\rm (p.\,\pageref{classGraphics})} window. 

\begin{Desc}
\item[Parameters:]
\begin{description}
\item[{\em message:}]Text to display in title bar. \end{description}
\end{Desc}
\index{X11Graphics@{X11Graphics}!ClearImage@{ClearImage}}
\index{ClearImage@{ClearImage}!X11Graphics@{X11Graphics}}
\subsubsection{\setlength{\rightskip}{0pt plus 5cm}void X11Graphics::Clear\-Image (void)\hspace{0.3cm}{\tt  [inline]}}\label{classX11Graphics_a16}


Clears all pixels in the Image. 

\index{X11Graphics@{X11Graphics}!CropSize@{CropSize}}
\index{CropSize@{CropSize}!X11Graphics@{X11Graphics}}
\subsubsection{\setlength{\rightskip}{0pt plus 5cm}{\bf Line\-Type} X11Graphics::Crop\-Size (void)}\label{classX11Graphics_a11}


Returns the upper left and lower right coordinates of the area occupied by cells. 

\begin{Desc}
\item[Returns:]Bounding box as a Line\-Type structure \{int x1,int y1,int x2,int y2\}.\end{Desc}
Warning: Assumes the window only displays cells (i.e. no {\bf PDE}{\rm (p.\,\pageref{classPDE})} fields etc.). If you need this, better implement it as a member function of class {\bf Cellular\-Potts}{\rm (p.\,\pageref{classCellularPotts})}. \index{X11Graphics@{X11Graphics}!EndScene@{EndScene}}
\index{EndScene@{EndScene}!X11Graphics@{X11Graphics}}
\subsubsection{\setlength{\rightskip}{0pt plus 5cm}void X11Graphics::End\-Scene (void)\hspace{0.3cm}{\tt  [virtual]}}\label{classX11Graphics_a3}


{\bf End\-Scene()}{\rm (p.\,\pageref{classX11Graphics_a3})} must be called to flush the drawing buffer and display the scene. 


Reimplemented from {\bf Graphics} {\rm (p.\,\pageref{classGraphics_a2})}.\index{X11Graphics@{X11Graphics}!Field@{Field}}
\index{Field@{Field}!X11Graphics@{X11Graphics}}
\subsubsection{\setlength{\rightskip}{0pt plus 5cm}void X11Graphics::Field (const int $\ast$$\ast$ {\em r}, int {\em mag} = 1)\hspace{0.3cm}{\tt  [virtual]}}\label{classX11Graphics_a7}


Plots a field of values given by $\ast$$\ast$f, using color coding given by colormap file. 

Only implemented in X11Graphics. No checks. Usage not recommended.

\begin{Desc}
\item[Parameters:]
\begin{description}
\item[{\em f:}]Double pointer to array of integers, giving color indices using standard colormap ('default.ctb'). \item[{\em mag:}]magnification factor. \end{description}
\end{Desc}


Reimplemented from {\bf Graphics} {\rm (p.\,\pageref{classGraphics_a10})}.\index{X11Graphics@{X11Graphics}!Flush@{Flush}}
\index{Flush@{Flush}!X11Graphics@{X11Graphics}}
\subsubsection{\setlength{\rightskip}{0pt plus 5cm}void X11Graphics::Flush (void)\hspace{0.3cm}{\tt  [inline]}}\label{classX11Graphics_a4}


Flushes scene to window. Normally called by {\bf End\-Scene()}{\rm (p.\,\pageref{classX11Graphics_a3})}. 

\index{X11Graphics@{X11Graphics}!GetXYCoo@{GetXYCoo}}
\index{GetXYCoo@{GetXYCoo}!X11Graphics@{X11Graphics}}
\subsubsection{\setlength{\rightskip}{0pt plus 5cm}int X11Graphics::Get\-XYCoo (int $\ast$ {\em X}, int $\ast$ {\em Y})\hspace{0.3cm}{\tt  [virtual]}}\label{classX11Graphics_a8}


Probes the Window for user interaction, with mouse or keyboard. 

This function should return immediately, and return 0 if there was no user interaction.

\begin{Desc}
\item[Parameters:]
\begin{description}
\item[{\em $\ast$X,$\ast$Y:}]Pointer where the clicked coordinate will be stored. \end{description}
\end{Desc}


Implements {\bf Graphics} {\rm (p.\,\pageref{classGraphics_a5})}.\index{X11Graphics@{X11Graphics}!Line@{Line}}
\index{Line@{Line}!X11Graphics@{X11Graphics}}
\subsubsection{\setlength{\rightskip}{0pt plus 5cm}void X11Graphics::Line (int {\em x1}, int {\em y1}, int {\em x2}, int {\em y2}, int {\em colour})\hspace{0.3cm}{\tt  [virtual]}}\label{classX11Graphics_a6}


Draws a line (obviously... :-). 

\begin{Desc}
\item[Parameters:]
\begin{description}
\item[{\em x1,y1:}]First coordinate pair. \item[{\em x2,y2:}]Second coordinate pair. \item[{\em color:}]Color of the line, as given in the colormap file \char`\"{}default.ctb\char`\"{}. \end{description}
\end{Desc}


Implements {\bf Graphics} {\rm (p.\,\pageref{classGraphics_a4})}.\index{X11Graphics@{X11Graphics}!Point@{Point}}
\index{Point@{Point}!X11Graphics@{X11Graphics}}
\subsubsection{\setlength{\rightskip}{0pt plus 5cm}void X11Graphics::Point (int {\em color}, int {\em x}, int {\em y})\hspace{0.3cm}{\tt  [virtual]}}\label{classX11Graphics_a5}


Plot a point in the {\bf Graphics}{\rm (p.\,\pageref{classGraphics})} window. 

\begin{Desc}
\item[Parameters:]
\begin{description}
\item[{\em color:}]Color index, as defined in colormap file \char`\"{}default.ctb\char`\"{}, which should be in the same directory as the executable. \item[{\em x,y:}]Coordinate of point, in {\bf Graphics}{\rm (p.\,\pageref{classGraphics})} coordinates (typically twice as large as the cellular automata coordinates). \end{description}
\end{Desc}


Implements {\bf Graphics} {\rm (p.\,\pageref{classGraphics_a3})}.\index{X11Graphics@{X11Graphics}!RecoverTitle@{RecoverTitle}}
\index{RecoverTitle@{RecoverTitle}!X11Graphics@{X11Graphics}}
\subsubsection{\setlength{\rightskip}{0pt plus 5cm}void X11Graphics::Recover\-Title (void)}\label{classX11Graphics_a10}


Recovers the title prior to the last call of {\bf Change\-Title()}{\rm (p.\,\pageref{classX11Graphics_a9})}. 

\index{X11Graphics@{X11Graphics}!ReplaceBeast@{ReplaceBeast}}
\index{ReplaceBeast@{ReplaceBeast}!X11Graphics@{X11Graphics}}
\subsubsection{\setlength{\rightskip}{0pt plus 5cm}{\bf Coordinate} X11Graphics::Replace\-Beast ({\bf Coordinate} {\em old\_\-size}, {\bf Coordinate} {\em new\_\-size})}\label{classX11Graphics_a12}


This member function was part of functionality that enables interactive resizing of the Window and CPM field, and followed by interactive replacement of the Dish's contents. The current version of CPM does not contain such functionality. 

\index{X11Graphics@{X11Graphics}!TimeStep@{TimeStep}}
\index{TimeStep@{TimeStep}!X11Graphics@{X11Graphics}}
\subsubsection{\setlength{\rightskip}{0pt plus 5cm}virtual void X11Graphics::Time\-Step (void)\hspace{0.3cm}{\tt  [virtual]}}\label{classX11Graphics_a17}


Implement this member function in your simulation code. 

Include all actions that should be carried out during a simulation step, including {\bf PDE}{\rm (p.\,\pageref{classPDE})} and CPM simulation steps. See the included examples ({\bf vessel.cpp}{\rm (p.\,\pageref{vessel_8cpp})}, {\bf sorting.cpp}{\rm (p.\,\pageref{sorting_8cpp})}) for more information. 

Reimplemented from {\bf Graphics} {\rm (p.\,\pageref{classGraphics_a9})}.\index{X11Graphics@{X11Graphics}!Write@{Write}}
\index{Write@{Write}!X11Graphics@{X11Graphics}}
\subsubsection{\setlength{\rightskip}{0pt plus 5cm}void X11Graphics::Write (char $\ast$ {\em fname}, int {\em quality} = -1)\hspace{0.3cm}{\tt  [virtual]}}\label{classX11Graphics_a15}


Writes the Image to a file. 

File format is inferred from file extension. Currently only PNG is supported by the X-Windows implementation; the Qt-implentation supports all formats supported by Qt.

\begin{Desc}
\item[Parameters:]
\begin{description}
\item[{\em fname:}]File name with standard image file extension (e.g. png). \item[{\em quality:}]Quality of JPEG images, defaults to -1 (no value provided). \end{description}
\end{Desc}


Implements {\bf Graphics} {\rm (p.\,\pageref{classGraphics_a8})}.\index{X11Graphics@{X11Graphics}!XField@{XField}}
\index{XField@{XField}!X11Graphics@{X11Graphics}}
\subsubsection{\setlength{\rightskip}{0pt plus 5cm}virtual int X11Graphics::XField (void) const\hspace{0.3cm}{\tt  [inline, virtual]}}\label{classX11Graphics_a13}


Returns the width of the {\bf Graphics}{\rm (p.\,\pageref{classGraphics})} window, in pixels. 


Reimplemented from {\bf Graphics} {\rm (p.\,\pageref{classGraphics_a6})}.\index{X11Graphics@{X11Graphics}!YField@{YField}}
\index{YField@{YField}!X11Graphics@{X11Graphics}}
\subsubsection{\setlength{\rightskip}{0pt plus 5cm}virtual int X11Graphics::YField (void) const\hspace{0.3cm}{\tt  [inline, virtual]}}\label{classX11Graphics_a14}


Returns the height of the {\bf Graphics}{\rm (p.\,\pageref{classGraphics})} window, in pixels. 


Reimplemented from {\bf Graphics} {\rm (p.\,\pageref{classGraphics_a7})}.

The documentation for this class was generated from the following files:\begin{CompactItemize}
\item 
/home/romer/TST0.1.3/{\bf x11graph.h}\item 
/home/romer/TST0.1.3/{\bf x11graph.cpp}\end{CompactItemize}
