# Supplementary material for: Contact-Inhibited Chemotaxis in De Novo and Sprouting Blood-Vessel Growth
Source: PLoS Comput Biol. 2008 Sep 19;4(9):e1000163. doi: 10.1371/journal.pcbi.1000163 (PMC2528254; doi:10.1371/journal.pcbi.1000163)
Supplement: Protocol S1 — Tissue Simulation Toolkit v0.1.3. The source code for the software used for the simulations presented in this paper is also available from http://sourceforge.net/projects/tst. Installation: Unpack and compile according to the instructions given in the INSTALL file The code is written in C++ using the cross-platform (Windows, Mac, or Unix/Linux) library Qt (available from www.trolltech.com). (332 KB ZIP) [file pcbi.1000163.s002.zip › TST0.1.3/latex/conrec_8cpp.tex]

\section{/home/romer/TST0.1.3/conrec.cpp File Reference}
\label{conrec_8cpp}\index{/home/romer/TST0.1.3/conrec.cpp@{/home/romer/TST0.1.3/conrec.cpp}}
{\tt \#include $<$stdio.h$>$}\par
{\tt \#include $<$math.h$>$}\par
{\tt \#include \char`\"{}graph.h\char`\"{}}\par
{\tt \#include \char`\"{}conrec.h\char`\"{}}\par
\subsection*{Defines}
\begin{CompactItemize}
\item 
\#define {\bf xsect}(p1, p2)\ (h[p2]$\ast$xh[p1]-h[p1]$\ast$xh[p2])/(h[p2]-h[p1])
\item 
\#define {\bf ysect}(p1, p2)\ (h[p2]$\ast$yh[p1]-h[p1]$\ast$yh[p2])/(h[p2]-h[p1])
\item 
\#define {\bf min}(x, y)\ (x$<$y?x:y)
\item 
\#define {\bf max}(x, y)\ (x$>$y?x:y)
\end{CompactItemize}
\subsection*{Functions}
\begin{CompactItemize}
\item 
int {\bf conrec} (double $\ast$$\ast$d, int ilb, int iub, int jlb, int jub, double $\ast$x, double $\ast$y, int nc, double $\ast$z, {\bf Graphics} $\ast$g, int colour)
\begin{CompactList}\small\item\em Paul Bourke's conrec algorithm to draw contour lines of {\bf PDE}{\rm (p.\,\pageref{classPDE})} fields. \item\end{CompactList}\end{CompactItemize}


\subsection{Define Documentation}
\index{conrec.cpp@{conrec.cpp}!max@{max}}
\index{max@{max}!conrec.cpp@{conrec.cpp}}
\subsubsection{\setlength{\rightskip}{0pt plus 5cm}\#define max(x, y)\ (x$>$y?x:y)}\label{conrec_8cpp_a3}


\index{conrec.cpp@{conrec.cpp}!min@{min}}
\index{min@{min}!conrec.cpp@{conrec.cpp}}
\subsubsection{\setlength{\rightskip}{0pt plus 5cm}\#define min(x, y)\ (x$<$y?x:y)}\label{conrec_8cpp_a2}


\index{conrec.cpp@{conrec.cpp}!xsect@{xsect}}
\index{xsect@{xsect}!conrec.cpp@{conrec.cpp}}
\subsubsection{\setlength{\rightskip}{0pt plus 5cm}\#define xsect(p1, p2)\ (h[p2]$\ast$xh[p1]-h[p1]$\ast$xh[p2])/(h[p2]-h[p1])}\label{conrec_8cpp_a0}


\index{conrec.cpp@{conrec.cpp}!ysect@{ysect}}
\index{ysect@{ysect}!conrec.cpp@{conrec.cpp}}
\subsubsection{\setlength{\rightskip}{0pt plus 5cm}\#define ysect(p1, p2)\ (h[p2]$\ast$yh[p1]-h[p1]$\ast$yh[p2])/(h[p2]-h[p1])}\label{conrec_8cpp_a1}


\subsection{Function Documentation}
\index{conrec.cpp@{conrec.cpp}!conrec@{conrec}}
\index{conrec@{conrec}!conrec.cpp@{conrec.cpp}}
\subsubsection{\setlength{\rightskip}{0pt plus 5cm}int conrec (double $\ast$$\ast$ {\em d}, int {\em ilb}, int {\em iub}, int {\em jlb}, int {\em jub}, double $\ast$ {\em x}, double $\ast$ {\em y}, int {\em nc}, double $\ast$ {\em z}, {\bf Graphics} $\ast$ {\em g}, int {\em colour} = 1)}\label{conrec_8cpp_a4}


Paul Bourke's conrec algorithm to draw contour lines of {\bf PDE}{\rm (p.\,\pageref{classPDE})} fields. 

C-code Copyright (c) 1996-1997 Nicholas Yue. 
