# Supplementary material for: Contact-Inhibited Chemotaxis in De Novo and Sprouting Blood-Vessel Growth
Source: PLoS Comput Biol. 2008 Sep 19;4(9):e1000163. doi: 10.1371/journal.pcbi.1000163 (PMC2528254; doi:10.1371/journal.pcbi.1000163)
Supplement: Protocol S1 — Tissue Simulation Toolkit v0.1.3. The source code for the software used for the simulations presented in this paper is also available from http://sourceforge.net/projects/tst. Installation: Unpack and compile according to the instructions given in the INSTALL file The code is written in C++ using the cross-platform (Windows, Mac, or Unix/Linux) library Qt (available from www.trolltech.com). (332 KB ZIP) [file pcbi.1000163.s002.zip › TST0.1.3/latex/crash_8cpp.tex]

\section{/home/romer/TST0.1.3/crash.cpp File Reference}
\label{crash_8cpp}\index{/home/romer/TST0.1.3/crash.cpp@{/home/romer/TST0.1.3/crash.cpp}}
{\tt \#include $<$signal.h$>$}\par
{\tt \#include $<$stdio.h$>$}\par
{\tt \#include $<$stdlib.h$>$}\par
{\tt \#include $<$malloc.h$>$}\par
{\tt \#include $<$string.h$>$}\par
{\tt \#include \char`\"{}sticky.h\char`\"{}}\par
{\tt \#include \char`\"{}crash.h\char`\"{}}\par
\subsection*{Defines}
\begin{CompactItemize}
\item 
\#define {\bf NOPVM}
\end{CompactItemize}
\subsection*{Functions}
\begin{CompactItemize}
\item 
void {\bf Start\-SIGINTHandling} ()
\item 
void {\bf Handle\-SIGINT} (int dummy)
\item 
void {\bf Start\-SIGSEGVHandling} ()
\item 
void {\bf Handle\-SIGSEGV} (int dummy)
\item 
void {\bf Nice\-Message} ()
\item 
void {\bf Memory\-Warning} (void)
\item 
void {\bf Crash} (char $\ast$message)
\end{CompactItemize}


\subsection{Define Documentation}
\index{crash.cpp@{crash.cpp}!NOPVM@{NOPVM}}
\index{NOPVM@{NOPVM}!crash.cpp@{crash.cpp}}
\subsubsection{\setlength{\rightskip}{0pt plus 5cm}\#define NOPVM}\label{crash_8cpp_a0}


\subsection{Function Documentation}
\index{crash.cpp@{crash.cpp}!Crash@{Crash}}
\index{Crash@{Crash}!crash.cpp@{crash.cpp}}
\subsubsection{\setlength{\rightskip}{0pt plus 5cm}void Crash (char $\ast$ {\em message})}\label{crash_8cpp_a8}


\index{crash.cpp@{crash.cpp}!HandleSIGINT@{HandleSIGINT}}
\index{HandleSIGINT@{HandleSIGINT}!crash.cpp@{crash.cpp}}
\subsubsection{\setlength{\rightskip}{0pt plus 5cm}void Handle\-SIGINT (int {\em dummy})}\label{crash_8cpp_a3}


\index{crash.cpp@{crash.cpp}!HandleSIGSEGV@{HandleSIGSEGV}}
\index{HandleSIGSEGV@{HandleSIGSEGV}!crash.cpp@{crash.cpp}}
\subsubsection{\setlength{\rightskip}{0pt plus 5cm}void Handle\-SIGSEGV (int {\em dummy})}\label{crash_8cpp_a5}


\index{crash.cpp@{crash.cpp}!MemoryWarning@{MemoryWarning}}
\index{MemoryWarning@{MemoryWarning}!crash.cpp@{crash.cpp}}
\subsubsection{\setlength{\rightskip}{0pt plus 5cm}void Memory\-Warning (void)}\label{crash_8cpp_a7}


\index{crash.cpp@{crash.cpp}!NiceMessage@{NiceMessage}}
\index{NiceMessage@{NiceMessage}!crash.cpp@{crash.cpp}}
\subsubsection{\setlength{\rightskip}{0pt plus 5cm}void Nice\-Message ()}\label{crash_8cpp_a6}


\index{crash.cpp@{crash.cpp}!StartSIGINTHandling@{StartSIGINTHandling}}
\index{StartSIGINTHandling@{StartSIGINTHandling}!crash.cpp@{crash.cpp}}
\subsubsection{\setlength{\rightskip}{0pt plus 5cm}void Start\-SIGINTHandling ()}\label{crash_8cpp_a2}


\index{crash.cpp@{crash.cpp}!StartSIGSEGVHandling@{StartSIGSEGVHandling}}
\index{StartSIGSEGVHandling@{StartSIGSEGVHandling}!crash.cpp@{crash.cpp}}
\subsubsection{\setlength{\rightskip}{0pt plus 5cm}void Start\-SIGSEGVHandling ()}\label{crash_8cpp_a4}
