# Supplementary material for: Contact-Inhibited Chemotaxis in De Novo and Sprouting Blood-Vessel Growth
Source: PLoS Comput Biol. 2008 Sep 19;4(9):e1000163. doi: 10.1371/journal.pcbi.1000163 (PMC2528254; doi:10.1371/journal.pcbi.1000163)
Supplement: Protocol S1 — Tissue Simulation Toolkit v0.1.3. The source code for the software used for the simulations presented in this paper is also available from http://sourceforge.net/projects/tst. Installation: Unpack and compile according to the instructions given in the INSTALL file The code is written in C++ using the cross-platform (Windows, Mac, or Unix/Linux) library Qt (available from www.trolltech.com). (332 KB ZIP) [file pcbi.1000163.s002.zip › TST0.1.3/latex/crash_8h.tex]

\section{/home/romer/TST0.1.3/crash.h File Reference}
\label{crash_8h}\index{/home/romer/TST0.1.3/crash.h@{/home/romer/TST0.1.3/crash.h}}
\subsection*{Functions}
\begin{CompactItemize}
\item 
void {\bf Start\-SIGINTHandling} ()
\item 
void {\bf Handle\-SIGINT} (int dummy)
\item 
void {\bf Start\-SIGSEGVHandling} ()
\item 
void {\bf Handle\-SIGSEGV} (int dummy)
\item 
void {\bf Nice\-Message} ()
\item 
void {\bf Memory\-Warning} (void)
\item 
void {\bf Crash} (char $\ast$message)
\end{CompactItemize}


\subsection{Function Documentation}
\index{crash.h@{crash.h}!Crash@{Crash}}
\index{Crash@{Crash}!crash.h@{crash.h}}
\subsubsection{\setlength{\rightskip}{0pt plus 5cm}void Crash (char $\ast$ {\em message})}\label{crash_8h_a6}


\index{crash.h@{crash.h}!HandleSIGINT@{HandleSIGINT}}
\index{HandleSIGINT@{HandleSIGINT}!crash.h@{crash.h}}
\subsubsection{\setlength{\rightskip}{0pt plus 5cm}void Handle\-SIGINT (int {\em dummy})}\label{crash_8h_a1}


\index{crash.h@{crash.h}!HandleSIGSEGV@{HandleSIGSEGV}}
\index{HandleSIGSEGV@{HandleSIGSEGV}!crash.h@{crash.h}}
\subsubsection{\setlength{\rightskip}{0pt plus 5cm}void Handle\-SIGSEGV (int {\em dummy})}\label{crash_8h_a3}


\index{crash.h@{crash.h}!MemoryWarning@{MemoryWarning}}
\index{MemoryWarning@{MemoryWarning}!crash.h@{crash.h}}
\subsubsection{\setlength{\rightskip}{0pt plus 5cm}void Memory\-Warning (void)}\label{crash_8h_a5}


\index{crash.h@{crash.h}!NiceMessage@{NiceMessage}}
\index{NiceMessage@{NiceMessage}!crash.h@{crash.h}}
\subsubsection{\setlength{\rightskip}{0pt plus 5cm}void Nice\-Message ()}\label{crash_8h_a4}


\index{crash.h@{crash.h}!StartSIGINTHandling@{StartSIGINTHandling}}
\index{StartSIGINTHandling@{StartSIGINTHandling}!crash.h@{crash.h}}
\subsubsection{\setlength{\rightskip}{0pt plus 5cm}void Start\-SIGINTHandling ()}\label{crash_8h_a0}


\index{crash.h@{crash.h}!StartSIGSEGVHandling@{StartSIGSEGVHandling}}
\index{StartSIGSEGVHandling@{StartSIGSEGVHandling}!crash.h@{crash.h}}
\subsubsection{\setlength{\rightskip}{0pt plus 5cm}void Start\-SIGSEGVHandling ()}\label{crash_8h_a2}
