# Supplementary material for: Contact-Inhibited Chemotaxis in De Novo and Sprouting Blood-Vessel Growth
Source: PLoS Comput Biol. 2008 Sep 19;4(9):e1000163. doi: 10.1371/journal.pcbi.1000163 (PMC2528254; doi:10.1371/journal.pcbi.1000163)
Supplement: Protocol S1 — Tissue Simulation Toolkit v0.1.3. The source code for the software used for the simulations presented in this paper is also available from http://sourceforge.net/projects/tst. Installation: Unpack and compile according to the instructions given in the INSTALL file The code is written in C++ using the cross-platform (Windows, Mac, or Unix/Linux) library Qt (available from www.trolltech.com). (332 KB ZIP) [file pcbi.1000163.s002.zip › TST0.1.3/latex/doxygen.sty]

\NeedsTeXFormat{LaTeX2e}
\ProvidesPackage{doxygen}
\RequirePackage{calc}
\RequirePackage{array}
\pagestyle{fancyplain}
\newcommand{\clearemptydoublepage}{\newpage{\pagestyle{empty}\cleardoublepage}}
\renewcommand{\chaptermark}[1]{\markboth{#1}{}}
\renewcommand{\sectionmark}[1]{\markright{\thesection\ #1}}
\lhead[\fancyplain{}{\bfseries\thepage}]
        {\fancyplain{}{\bfseries\rightmark}}
\rhead[\fancyplain{}{\bfseries\leftmark}]
        {\fancyplain{}{\bfseries\thepage}}
\rfoot[\fancyplain{}{\bfseries\scriptsize Generated on Tue Dec 12 16:32:41 2006 for Tissue Simulation Toolkit by Doxygen }]{}
\lfoot[]{\fancyplain{}{\bfseries\scriptsize Generated on Tue Dec 12 16:32:41 2006 for Tissue Simulation Toolkit by Doxygen }}
\cfoot{}
\newenvironment{CompactList}
{\begin{list}{}{
  \setlength{\leftmargin}{0.5cm}
  \setlength{\itemsep}{0pt}
  \setlength{\parsep}{0pt}
  \setlength{\topsep}{0pt}
  \renewcommand{\makelabel}{}}}
{\end{list}}
\newenvironment{CompactItemize}
{
  \begin{itemize}
  \setlength{\itemsep}{-3pt}
  \setlength{\parsep}{0pt}
  \setlength{\topsep}{0pt}
  \setlength{\partopsep}{0pt}
}
{\end{itemize}}
\newcommand{\PBS}[1]{\let\temp=\\#1\let\\=\temp}
\newlength{\tmplength}
\newenvironment{TabularC}[1]
{
\setlength{\tmplength}
     {\linewidth/(#1)-\tabcolsep*2-\arrayrulewidth*(#1+1)/(#1)}
      \par\begin{tabular*}{\linewidth}
             {*{#1}{|>{\PBS\raggedright\hspace{0pt}}p{\the\tmplength}}|}
}
{\end{tabular*}\par}
\newcommand{\entrylabel}[1]{
   {\parbox[b]{\labelwidth-4pt}{\makebox[0pt][l]{\textbf{#1}}\\}}}
\newenvironment{Desc}
{\begin{list}{}
  {
    \settowidth{\labelwidth}{40pt}
    \setlength{\leftmargin}{\labelwidth}
    \setlength{\parsep}{0pt}
    \setlength{\itemsep}{-4pt}
    \renewcommand{\makelabel}{\entrylabel}
  }
}
{\end{list}}
\newenvironment{Indent}
  {\begin{list}{}{\setlength{\leftmargin}{0.5cm}}
      \item[]\ignorespaces}
  {\unskip\end{list}}
\setlength{\parindent}{0cm}
\setlength{\parskip}{0.2cm}
\addtocounter{secnumdepth}{1}
\sloppy
\usepackage[T1]{fontenc}
