# Supplementary material for: Contact-Inhibited Chemotaxis in De Novo and Sprouting Blood-Vessel Growth
Source: PLoS Comput Biol. 2008 Sep 19;4(9):e1000163. doi: 10.1371/journal.pcbi.1000163 (PMC2528254; doi:10.1371/journal.pcbi.1000163)
Supplement: Protocol S1 — Tissue Simulation Toolkit v0.1.3. The source code for the software used for the simulations presented in this paper is also available from http://sourceforge.net/projects/tst. Installation: Unpack and compile according to the instructions given in the INSTALL file The code is written in C++ using the cross-platform (Windows, Mac, or Unix/Linux) library Qt (available from www.trolltech.com). (332 KB ZIP) [file pcbi.1000163.s002.zip › TST0.1.3/latex/files.tex]

\section{Tissue Simulation Toolkit File List}
Here is a list of all files with brief descriptions:\begin{CompactList}
\item\contentsline{section}{/home/romer/TST0.1.3/{\bf ca.cpp} }{\pageref{ca_8cpp}}{}
\item\contentsline{section}{/home/romer/TST0.1.3/{\bf ca.h} }{\pageref{ca_8h}}{}
\item\contentsline{section}{/home/romer/TST0.1.3/{\bf cell.cpp} }{\pageref{cell_8cpp}}{}
\item\contentsline{section}{/home/romer/TST0.1.3/{\bf cell.h} }{\pageref{cell_8h}}{}
\item\contentsline{section}{/home/romer/TST0.1.3/{\bf conrec.cpp} }{\pageref{conrec_8cpp}}{}
\item\contentsline{section}{/home/romer/TST0.1.3/{\bf conrec.h} }{\pageref{conrec_8h}}{}
\item\contentsline{section}{/home/romer/TST0.1.3/{\bf crash.cpp} }{\pageref{crash_8cpp}}{}
\item\contentsline{section}{/home/romer/TST0.1.3/{\bf crash.h} }{\pageref{crash_8h}}{}
\item\contentsline{section}{/home/romer/TST0.1.3/{\bf dish.cpp} }{\pageref{dish_8cpp}}{}
\item\contentsline{section}{/home/romer/TST0.1.3/{\bf dish.h} }{\pageref{dish_8h}}{}
\item\contentsline{section}{/home/romer/TST0.1.3/{\bf engulfment.cpp} }{\pageref{engulfment_8cpp}}{}
\item\contentsline{section}{/home/romer/TST0.1.3/{\bf graph.h} }{\pageref{graph_8h}}{}
\item\contentsline{section}{/home/romer/TST0.1.3/{\bf hull.cpp} }{\pageref{hull_8cpp}}{}
\item\contentsline{section}{/home/romer/TST0.1.3/{\bf hull.h} }{\pageref{hull_8h}}{}
\item\contentsline{section}{/home/romer/TST0.1.3/{\bf info.cpp} }{\pageref{info_8cpp}}{}
\item\contentsline{section}{/home/romer/TST0.1.3/{\bf info.h} }{\pageref{info_8h}}{}
\item\contentsline{section}{/home/romer/TST0.1.3/{\bf mainpage.h} }{\pageref{mainpage_8h}}{}
\item\contentsline{section}{/home/romer/TST0.1.3/{\bf misc.cpp} }{\pageref{misc_8cpp}}{}
\item\contentsline{section}{/home/romer/TST0.1.3/{\bf misc.h} }{\pageref{misc_8h}}{}
\item\contentsline{section}{/home/romer/TST0.1.3/{\bf output.cpp} }{\pageref{output_8cpp}}{}
\item\contentsline{section}{/home/romer/TST0.1.3/{\bf output.h} }{\pageref{output_8h}}{}
\item\contentsline{section}{/home/romer/TST0.1.3/{\bf parameter.cpp} }{\pageref{parameter_8cpp}}{}
\item\contentsline{section}{/home/romer/TST0.1.3/{\bf parameter.h} }{\pageref{parameter_8h}}{}
\item\contentsline{section}{/home/romer/TST0.1.3/{\bf parse.cpp} }{\pageref{parse_8cpp}}{}
\item\contentsline{section}{/home/romer/TST0.1.3/{\bf parse.h} }{\pageref{parse_8h}}{}
\item\contentsline{section}{/home/romer/TST0.1.3/{\bf pde.cpp} }{\pageref{pde_8cpp}}{}
\item\contentsline{section}{/home/romer/TST0.1.3/{\bf pde.h} }{\pageref{pde_8h}}{}
\item\contentsline{section}{/home/romer/TST0.1.3/{\bf pushing.cpp} }{\pageref{pushing_8cpp}}{}
\item\contentsline{section}{/home/romer/TST0.1.3/{\bf qt3graph.cpp} }{\pageref{qt3graph_8cpp}}{}
\item\contentsline{section}{/home/romer/TST0.1.3/{\bf qtgraph.cpp} }{\pageref{qtgraph_8cpp}}{}
\item\contentsline{section}{/home/romer/TST0.1.3/{\bf qtgraph.h} }{\pageref{qtgraph_8h}}{}
\item\contentsline{section}{/home/romer/TST0.1.3/{\bf random.cpp} }{\pageref{random_8cpp}}{}
\item\contentsline{section}{/home/romer/TST0.1.3/{\bf random.h} }{\pageref{random_8h}}{}
\item\contentsline{section}{/home/romer/TST0.1.3/{\bf sorting.cpp} }{\pageref{sorting_8cpp}}{}
\item\contentsline{section}{/home/romer/TST0.1.3/{\bf sqr.h} }{\pageref{sqr_8h}}{}
\item\contentsline{section}{/home/romer/TST0.1.3/{\bf sticky.h} }{\pageref{sticky_8h}}{}
\item\contentsline{section}{/home/romer/TST0.1.3/{\bf tumor.cpp} }{\pageref{tumor_8cpp}}{}
\item\contentsline{section}{/home/romer/TST0.1.3/{\bf vessel.cpp} }{\pageref{vessel_8cpp}}{}
\item\contentsline{section}{/home/romer/TST0.1.3/{\bf warning.cpp} }{\pageref{warning_8cpp}}{}
\item\contentsline{section}{/home/romer/TST0.1.3/{\bf warning.h} }{\pageref{warning_8h}}{}
\item\contentsline{section}{/home/romer/TST0.1.3/{\bf x11graph.cpp} }{\pageref{x11graph_8cpp}}{}
\item\contentsline{section}{/home/romer/TST0.1.3/{\bf x11graph.h} }{\pageref{x11graph_8h}}{}
\end{CompactList}
