# Supplementary material for: Contact-Inhibited Chemotaxis in De Novo and Sprouting Blood-Vessel Growth
Source: PLoS Comput Biol. 2008 Sep 19;4(9):e1000163. doi: 10.1371/journal.pcbi.1000163 (PMC2528254; doi:10.1371/journal.pcbi.1000163)
Supplement: Protocol S1 — Tissue Simulation Toolkit v0.1.3. The source code for the software used for the simulations presented in this paper is also available from http://sourceforge.net/projects/tst. Installation: Unpack and compile according to the instructions given in the INSTALL file The code is written in C++ using the cross-platform (Windows, Mac, or Unix/Linux) library Qt (available from www.trolltech.com). (332 KB ZIP) [file pcbi.1000163.s002.zip › TST0.1.3/latex/hierarchy.tex]

\section{Tissue Simulation Toolkit Class Hierarchy}
This inheritance list is sorted roughly, but not completely, alphabetically:\begin{CompactList}
\item \contentsline{section}{Cell}{\pageref{classCell}}{}
\item \contentsline{section}{Cellular\-Potts}{\pageref{classCellularPotts}}{}
\item \contentsline{section}{co}{\pageref{structco}}{}
\item \contentsline{section}{Dir}{\pageref{classDir}}{}
\item \contentsline{section}{Dish}{\pageref{classDish}}{}
\item \contentsline{section}{Graphics}{\pageref{classGraphics}}{}
\begin{CompactList}
\item \contentsline{section}{Qt\-Graphics}{\pageref{classQtGraphics}}{}
\item \contentsline{section}{X11Graphics}{\pageref{classX11Graphics}}{}
\end{CompactList}
\item \contentsline{section}{Info}{\pageref{classInfo}}{}
\item \contentsline{section}{li}{\pageref{structli}}{}
\item \contentsline{section}{Parameter}{\pageref{classParameter}}{}
\item \contentsline{section}{PDE}{\pageref{classPDE}}{}
\item \contentsline{section}{Point}{\pageref{classPoint}}{}
\end{CompactList}
