# Supplementary material for: Contact-Inhibited Chemotaxis in De Novo and Sprouting Blood-Vessel Growth
Source: PLoS Comput Biol. 2008 Sep 19;4(9):e1000163. doi: 10.1371/journal.pcbi.1000163 (PMC2528254; doi:10.1371/journal.pcbi.1000163)
Supplement: Protocol S1 — Tissue Simulation Toolkit v0.1.3. The source code for the software used for the simulations presented in this paper is also available from http://sourceforge.net/projects/tst. Installation: Unpack and compile according to the instructions given in the INSTALL file The code is written in C++ using the cross-platform (Windows, Mac, or Unix/Linux) library Qt (available from www.trolltech.com). (332 KB ZIP) [file pcbi.1000163.s002.zip › TST0.1.3/latex/hull_8cpp.tex]

\section{/home/romer/TST0.1.3/hull.cpp File Reference}
\label{hull_8cpp}\index{/home/romer/TST0.1.3/hull.cpp@{/home/romer/TST0.1.3/hull.cpp}}
{\tt \#include \char`\"{}hull.h\char`\"{}}\par
\subsection*{Functions}
\begin{CompactItemize}
\item 
float {\bf is\-Left} ({\bf Point} P0, {\bf Point} P1, {\bf Point} P2)
\item 
int {\bf chain\-Hull\_\-2D} ({\bf Point} $\ast$P, int n, {\bf Point} $\ast$H)
\end{CompactItemize}


\subsection{Function Documentation}
\index{hull.cpp@{hull.cpp}!chainHull_2D@{chainHull\_\-2D}}
\index{chainHull_2D@{chainHull\_\-2D}!hull.cpp@{hull.cpp}}
\subsubsection{\setlength{\rightskip}{0pt plus 5cm}int chain\-Hull\_\-2D ({\bf Point} $\ast$ {\em P}, int {\em n}, {\bf Point} $\ast$ {\em H})}\label{hull_8cpp_a1}


\index{hull.cpp@{hull.cpp}!isLeft@{isLeft}}
\index{isLeft@{isLeft}!hull.cpp@{hull.cpp}}
\subsubsection{\setlength{\rightskip}{0pt plus 5cm}float is\-Left ({\bf Point} {\em P0}, {\bf Point} {\em P1}, {\bf Point} {\em P2})\hspace{0.3cm}{\tt  [inline]}}\label{hull_8cpp_a0}
