# Supplementary material for: Contact-Inhibited Chemotaxis in De Novo and Sprouting Blood-Vessel Growth
Source: PLoS Comput Biol. 2008 Sep 19;4(9):e1000163. doi: 10.1371/journal.pcbi.1000163 (PMC2528254; doi:10.1371/journal.pcbi.1000163)
Supplement: Protocol S1 — Tissue Simulation Toolkit v0.1.3. The source code for the software used for the simulations presented in this paper is also available from http://sourceforge.net/projects/tst. Installation: Unpack and compile according to the instructions given in the INSTALL file The code is written in C++ using the cross-platform (Windows, Mac, or Unix/Linux) library Qt (available from www.trolltech.com). (332 KB ZIP) [file pcbi.1000163.s002.zip › TST0.1.3/latex/index.tex]

Welcome to the Tissue Simulation Toolkit, a library for two-dimensional simulations of Glazier and Graner's Cellular Potts model (Glazier and Graner, 1993).

The TST aims to provide a simple set of computational tools to get you started with Cellular Potts Simulations.

The current version of the TST includes example programs for the following published simulations:

\begin{itemize}
\item Differential adhesion driven cell sorting (Glazier and Graner, 1993)\item {\bf Cell}{\rm (p.\,\pageref{classCell})} elongation dependent vasculogenesis (blood vessel growth) (Merks et al., 2006)\item Contact-inhibition dependent vasculogenesis and angiogenesis (Merks and Glazier, 2005; Merks and Glazier, 2006; Merks et al, arxiv:q-bio.TO/050533)\end{itemize}


The TST provides many recent extensions to the CPM, including

\begin{itemize}
\item Infinite number of {\bf PDE}{\rm (p.\,\pageref{classPDE})} layers (forward Euler)\item Interaction of CPM cells and {\bf PDE}{\rm (p.\,\pageref{classPDE})} (secretion, absorption)\item Chemotaxis\item Length and connectivity constraints\end{itemize}


and visualization of:

\begin{itemize}
\item Cells, according to cell type or anything you wish\item Chemical fields, using color ramps and contour lines (level sets)\end{itemize}
\section{Installation}\label{Installation}
The TST has been compiled on Windows XP (min\-GW) and Linux systems (GNU C++). The following libraries are required:

Qt (version 3 or 4) libpng (url) and libz (url)

For Unix, we also have an X11-only version, although compilation is easiest with the qmake tool shipped with Qt (see {\tt http://www.trolltech.com})

With Qt, simply type:

qmake make

If you want to use a different \char`\"{}main\char`\"{} program (examples are given: {\bf vessel.cpp}{\rm (p.\,\pageref{vessel_8cpp})} and {\bf sorting.cpp}{\rm (p.\,\pageref{sorting_8cpp})}), just change \char`\"{}TARGET\char`\"{} in the file \char`\"{}Cellular\-Potts2.pro\char`\"{}.\section{Programs}\label{Example}
A small Cellular Potts tutorial making use of the example programs {\bf sorting.cpp}{\rm (p.\,\pageref{sorting_8cpp})} and {\bf vessel.cpp}{\rm (p.\,\pageref{vessel_8cpp})} is provided by the document \char`\"{}exercises.pdf\char`\"{} included in the source package.\section{Documentation}\label{Documentation}
An automatically generated class documentation is included in html/index.html.

A tutorial on CPM programming is unfortunately unavailable, but I will try to write it in the future.\section{References}\label{References}
\begin{itemize}
\item Glazier, J. A. and Graner, F. 1993. Simulation of the differential adhesion driven rearrangement of biological cells. Phys. Rev. E 47, 2128-2145.\end{itemize}


\begin{itemize}
\item Merks, R. M. H., Brodsky, S. V., Goligorsky, M. S., Newman, S. A. and Glazier, J. A., 2006. {\bf Cell}{\rm (p.\,\pageref{classCell})} elongation is key to in silico replication of in vitro vasculogenesis and subsequent remodelling. Dev. Biol. 289, 44-54.\end{itemize}


\begin{itemize}
\item Merks, R. M. H. and Glazier, J. A., 2005. A cell-centered approach to developmental biology. Phys. A. 352, 113-130.\end{itemize}


\begin{itemize}
\item Merks, R. M. H. and Glazier, J. A., 2006. Dynamic mechanisms of blood vessel growth. Nonlinearity 19, C1-C10.\end{itemize}


\begin{itemize}
\item Merks, R. M. H., Perryn, E. D. amd Glazier, J. A. Contact-inhibited chemotactic motility: role in de novo and sprouting blood vessel growth. Arxiv:q-bio.TO/0505033. \end{itemize}
