# Supplementary material for: Contact-Inhibited Chemotaxis in De Novo and Sprouting Blood-Vessel Growth
Source: PLoS Comput Biol. 2008 Sep 19;4(9):e1000163. doi: 10.1371/journal.pcbi.1000163 (PMC2528254; doi:10.1371/journal.pcbi.1000163)
Supplement: Protocol S1 — Tissue Simulation Toolkit v0.1.3. The source code for the software used for the simulations presented in this paper is also available from http://sourceforge.net/projects/tst. Installation: Unpack and compile according to the instructions given in the INSTALL file The code is written in C++ using the cross-platform (Windows, Mac, or Unix/Linux) library Qt (available from www.trolltech.com). (332 KB ZIP) [file pcbi.1000163.s002.zip › TST0.1.3/latex/info_8cpp.tex]

\section{/home/romer/TST0.1.3/info.cpp File Reference}
\label{info_8cpp}\index{/home/romer/TST0.1.3/info.cpp@{/home/romer/TST0.1.3/info.cpp}}
{\tt \#include $<$iostream$>$}\par
{\tt \#include $<$math.h$>$}\par
{\tt \#include $<$fstream$>$}\par
{\tt \#include \char`\"{}dish.h\char`\"{}}\par
{\tt \#include \char`\"{}graph.h\char`\"{}}\par
{\tt \#include \char`\"{}info.h\char`\"{}}\par
{\tt \#include \char`\"{}parameter.h\char`\"{}}\par
{\tt \#include \char`\"{}misc.h\char`\"{}}\par
{\tt \#include \char`\"{}parse.h\char`\"{}}\par
\subsection*{Variables}
\begin{CompactItemize}
\item 
{\bf Parameter} {\bf par}
\end{CompactItemize}


\subsection{Variable Documentation}
\index{info.cpp@{info.cpp}!par@{par}}
\index{par@{par}!info.cpp@{info.cpp}}
\subsubsection{\setlength{\rightskip}{0pt plus 5cm}{\bf Parameter} {\bf par}}\label{info_8cpp_a0}
