# Supplementary material for: Contact-Inhibited Chemotaxis in De Novo and Sprouting Blood-Vessel Growth
Source: PLoS Comput Biol. 2008 Sep 19;4(9):e1000163. doi: 10.1371/journal.pcbi.1000163 (PMC2528254; doi:10.1371/journal.pcbi.1000163)
Supplement: Protocol S1 — Tissue Simulation Toolkit v0.1.3. The source code for the software used for the simulations presented in this paper is also available from http://sourceforge.net/projects/tst. Installation: Unpack and compile according to the instructions given in the INSTALL file The code is written in C++ using the cross-platform (Windows, Mac, or Unix/Linux) library Qt (available from www.trolltech.com). (332 KB ZIP) [file pcbi.1000163.s002.zip › TST0.1.3/latex/Makefile]

all: refman.dvi

ps: refman.ps

pdf: refman.pdf

ps_2on1: refman_2on1.ps

pdf_2on1: refman_2on1.pdf

refman.ps: refman.dvi
	dvips -o refman.ps refman.dvi

refman.pdf: refman.ps
	ps2pdf refman.ps refman.pdf

refman.dvi: refman.tex doxygen.sty
	echo "Running latex..."
	latex refman.tex
	echo "Running makeindex..."
	makeindex refman.idx
	echo "Rerunning latex...."
	latex refman.tex
	latex_count=5 ; \
	while egrep -s 'Rerun (LaTeX|to get cross-references right)' refman.log && [ $$latex_count -gt 0 ] ;\
	    do \
	      echo "Rerunning latex...." ;\
	      latex refman.tex ;\
	      latex_count=`expr $$latex_count - 1` ;\
	    done

refman_2on1.ps: refman.ps
	psnup -2 refman.ps >refman_2on1.ps

refman_2on1.pdf: refman_2on1.ps
	ps2pdf refman_2on1.ps refman_2on1.pdf

clean:
	rm -f *.ps *.dvi *.aux *.toc *.idx *.ind *.ilg *.log *.out *.pdf
