# Supplementary material for: Contact-Inhibited Chemotaxis in De Novo and Sprouting Blood-Vessel Growth
Source: PLoS Comput Biol. 2008 Sep 19;4(9):e1000163. doi: 10.1371/journal.pcbi.1000163 (PMC2528254; doi:10.1371/journal.pcbi.1000163)
Supplement: Protocol S1 — Tissue Simulation Toolkit v0.1.3. The source code for the software used for the simulations presented in this paper is also available from http://sourceforge.net/projects/tst. Installation: Unpack and compile according to the instructions given in the INSTALL file The code is written in C++ using the cross-platform (Windows, Mac, or Unix/Linux) library Qt (available from www.trolltech.com). (332 KB ZIP) [file pcbi.1000163.s002.zip › TST0.1.3/latex/misc_8cpp.tex]

\section{/home/romer/TST0.1.3/misc.cpp File Reference}
\label{misc_8cpp}\index{/home/romer/TST0.1.3/misc.cpp@{/home/romer/TST0.1.3/misc.cpp}}
{\tt \#include $<$stdio.h$>$}\par
{\tt \#include $<$stdlib.h$>$}\par
{\tt \#include $<$cstring$>$}\par
{\tt \#include \char`\"{}sticky.h\char`\"{}}\par
\subsection*{Functions}
\begin{CompactItemize}
\item 
int {\bf Read\-Number} (FILE $\ast$file, int $\ast$number)
\item 
int {\bf Read\-Double} (FILE $\ast$file, double $\ast$number)
\item 
int {\bf File\-Exists} (FILE $\ast$$\ast$fp, const char $\ast$fname, const char $\ast$ftype)
\item 
int {\bf Yes\-No\-P} (const char $\ast$message)
\item 
char $\ast$ {\bf Get\-File\-Name} (const char $\ast$message, const char $\ast$ftype)
\end{CompactItemize}


\subsection{Function Documentation}
\index{misc.cpp@{misc.cpp}!FileExists@{FileExists}}
\index{FileExists@{FileExists}!misc.cpp@{misc.cpp}}
\subsubsection{\setlength{\rightskip}{0pt plus 5cm}int File\-Exists (FILE $\ast$$\ast$ {\em fp}, const char $\ast$ {\em fname}, const char $\ast$ {\em ftype})}\label{misc_8cpp_a4}


\index{misc.cpp@{misc.cpp}!GetFileName@{GetFileName}}
\index{GetFileName@{GetFileName}!misc.cpp@{misc.cpp}}
\subsubsection{\setlength{\rightskip}{0pt plus 5cm}char$\ast$ Get\-File\-Name (const char $\ast$ {\em message}, const char $\ast$ {\em ftype})}\label{misc_8cpp_a6}


\index{misc.cpp@{misc.cpp}!ReadDouble@{ReadDouble}}
\index{ReadDouble@{ReadDouble}!misc.cpp@{misc.cpp}}
\subsubsection{\setlength{\rightskip}{0pt plus 5cm}int Read\-Double (FILE $\ast$ {\em file}, double $\ast$ {\em number})}\label{misc_8cpp_a3}


\index{misc.cpp@{misc.cpp}!ReadNumber@{ReadNumber}}
\index{ReadNumber@{ReadNumber}!misc.cpp@{misc.cpp}}
\subsubsection{\setlength{\rightskip}{0pt plus 5cm}int Read\-Number (FILE $\ast$ {\em file}, int $\ast$ {\em number})}\label{misc_8cpp_a2}


PUBLIC $\ast$ \index{misc.cpp@{misc.cpp}!YesNoP@{YesNoP}}
\index{YesNoP@{YesNoP}!misc.cpp@{misc.cpp}}
\subsubsection{\setlength{\rightskip}{0pt plus 5cm}int Yes\-No\-P (const char $\ast$ {\em message})}\label{misc_8cpp_a5}
