# Supplementary material for: Contact-Inhibited Chemotaxis in De Novo and Sprouting Blood-Vessel Growth
Source: PLoS Comput Biol. 2008 Sep 19;4(9):e1000163. doi: 10.1371/journal.pcbi.1000163 (PMC2528254; doi:10.1371/journal.pcbi.1000163)
Supplement: Protocol S1 — Tissue Simulation Toolkit v0.1.3. The source code for the software used for the simulations presented in this paper is also available from http://sourceforge.net/projects/tst. Installation: Unpack and compile according to the instructions given in the INSTALL file The code is written in C++ using the cross-platform (Windows, Mac, or Unix/Linux) library Qt (available from www.trolltech.com). (332 KB ZIP) [file pcbi.1000163.s002.zip › TST0.1.3/latex/namespaceColourMode.tex]

\section{Colour\-Mode Namespace Reference}
\label{namespaceColourMode}\index{ColourMode@{ColourMode}}


\subsection*{Enumerations}
\begin{CompactItemize}
\item 
enum \{ {\bf State}, 
{\bf Cell\-Type}, 
{\bf Sigma}, 
{\bf Auxilliary}
 \}
\end{CompactItemize}


\subsection{Enumeration Type Documentation}
\subsubsection{\setlength{\rightskip}{0pt plus 5cm}anonymous enum}\label{namespaceColourMode_a4}


\begin{Desc}
\item[Enumeration values: ]\par
\begin{description}
\index{State@{State}!ColourMode@{ColourMode}}\index{ColourMode@{ColourMode}!State@{State}}\item[{\em 
State\label{namespaceColourMode_a4a0}
}]\index{CellType@{CellType}!ColourMode@{ColourMode}}\index{ColourMode@{ColourMode}!CellType@{CellType}}\item[{\em 
Cell\-Type\label{namespaceColourMode_a4a1}
}]\index{Sigma@{Sigma}!ColourMode@{ColourMode}}\index{ColourMode@{ColourMode}!Sigma@{Sigma}}\item[{\em 
Sigma\label{namespaceColourMode_a4a2}
}]\index{Auxilliary@{Auxilliary}!ColourMode@{ColourMode}}\index{ColourMode@{ColourMode}!Auxilliary@{Auxilliary}}\item[{\em 
Auxilliary\label{namespaceColourMode_a4a3}
}]\end{description}
\end{Desc}
