# Supplementary material for: Contact-Inhibited Chemotaxis in De Novo and Sprouting Blood-Vessel Growth
Source: PLoS Comput Biol. 2008 Sep 19;4(9):e1000163. doi: 10.1371/journal.pcbi.1000163 (PMC2528254; doi:10.1371/journal.pcbi.1000163)
Supplement: Protocol S1 — Tissue Simulation Toolkit v0.1.3. The source code for the software used for the simulations presented in this paper is also available from http://sourceforge.net/projects/tst. Installation: Unpack and compile according to the instructions given in the INSTALL file The code is written in C++ using the cross-platform (Windows, Mac, or Unix/Linux) library Qt (available from www.trolltech.com). (332 KB ZIP) [file pcbi.1000163.s002.zip › TST0.1.3/latex/output_8cpp.tex]

\section{/home/romer/TST0.1.3/output.cpp File Reference}
\label{output_8cpp}\index{/home/romer/TST0.1.3/output.cpp@{/home/romer/TST0.1.3/output.cpp}}
{\tt \#include $<$stdio.h$>$}\par
{\tt \#include $<$string.h$>$}\par
{\tt \#include $<$stdlib.h$>$}\par
{\tt \#include $<$errno.h$>$}\par
{\tt \#include $<$sys/types.h$>$}\par
{\tt \#include $<$sys/stat.h$>$}\par
{\tt \#include \char`\"{}warning.h\char`\"{}}\par
{\tt \#include \char`\"{}parameter.h\char`\"{}}\par
{\tt \#include \char`\"{}output.h\char`\"{}}\par
\subsection*{Defines}
\begin{CompactItemize}
\item 
\#define {\bf FNAMESIZE}\ 100
\item 
\#define {\bf INITIAL\_\-BUFSIZE}\ 100
\end{CompactItemize}
\subsection*{Functions}
\begin{CompactItemize}
\item 
int {\bf Open\-File\-And\-Check\-Existance} (FILE $\ast$$\ast$fp, const char $\ast$fname, char $\ast$ftype)
\item 
int {\bf File\-Exists\-P} (const char $\ast$fname)
\item 
int {\bf Yes\-No\-P} (const char $\ast$message)
\item 
FILE $\ast$ {\bf Open\-Write\-File} (const char $\ast$filename)
\item 
FILE $\ast$ {\bf Open\-Read\-File} (const char $\ast$filename)
\item 
char $\ast$ {\bf Read\-Line} (FILE $\ast$fp)
\item 
void {\bf Check\-File} (FILE $\ast$fp)
\item 
char $\ast$ {\bf Chext} (char $\ast$filename)
\end{CompactItemize}


\subsection{Define Documentation}
\index{output.cpp@{output.cpp}!FNAMESIZE@{FNAMESIZE}}
\index{FNAMESIZE@{FNAMESIZE}!output.cpp@{output.cpp}}
\subsubsection{\setlength{\rightskip}{0pt plus 5cm}\#define FNAMESIZE\ 100}\label{output_8cpp_a0}


\index{output.cpp@{output.cpp}!INITIAL_BUFSIZE@{INITIAL\_\-BUFSIZE}}
\index{INITIAL_BUFSIZE@{INITIAL\_\-BUFSIZE}!output.cpp@{output.cpp}}
\subsubsection{\setlength{\rightskip}{0pt plus 5cm}\#define INITIAL\_\-BUFSIZE\ 100}\label{output_8cpp_a1}


\subsection{Function Documentation}
\index{output.cpp@{output.cpp}!CheckFile@{CheckFile}}
\index{CheckFile@{CheckFile}!output.cpp@{output.cpp}}
\subsubsection{\setlength{\rightskip}{0pt plus 5cm}void Check\-File (FILE $\ast$ {\em fp})}\label{output_8cpp_a8}


\index{output.cpp@{output.cpp}!Chext@{Chext}}
\index{Chext@{Chext}!output.cpp@{output.cpp}}
\subsubsection{\setlength{\rightskip}{0pt plus 5cm}char$\ast$ Chext (char $\ast$ {\em filename})}\label{output_8cpp_a9}


\index{output.cpp@{output.cpp}!FileExistsP@{FileExistsP}}
\index{FileExistsP@{FileExistsP}!output.cpp@{output.cpp}}
\subsubsection{\setlength{\rightskip}{0pt plus 5cm}int File\-Exists\-P (const char $\ast$ {\em fname})}\label{output_8cpp_a3}


\index{output.cpp@{output.cpp}!OpenFileAndCheckExistance@{OpenFileAndCheckExistance}}
\index{OpenFileAndCheckExistance@{OpenFileAndCheckExistance}!output.cpp@{output.cpp}}
\subsubsection{\setlength{\rightskip}{0pt plus 5cm}int Open\-File\-And\-Check\-Existance (FILE $\ast$$\ast$ {\em fp}, const char $\ast$ {\em fname}, char $\ast$ {\em ftype})}\label{output_8cpp_a2}


\index{output.cpp@{output.cpp}!OpenReadFile@{OpenReadFile}}
\index{OpenReadFile@{OpenReadFile}!output.cpp@{output.cpp}}
\subsubsection{\setlength{\rightskip}{0pt plus 5cm}FILE$\ast$ Open\-Read\-File (const char $\ast$ {\em filename})}\label{output_8cpp_a6}


\index{output.cpp@{output.cpp}!OpenWriteFile@{OpenWriteFile}}
\index{OpenWriteFile@{OpenWriteFile}!output.cpp@{output.cpp}}
\subsubsection{\setlength{\rightskip}{0pt plus 5cm}FILE$\ast$ Open\-Write\-File (const char $\ast$ {\em filename})}\label{output_8cpp_a5}


\index{output.cpp@{output.cpp}!ReadLine@{ReadLine}}
\index{ReadLine@{ReadLine}!output.cpp@{output.cpp}}
\subsubsection{\setlength{\rightskip}{0pt plus 5cm}char$\ast$ Read\-Line (FILE $\ast$ {\em fp})}\label{output_8cpp_a7}


\index{output.cpp@{output.cpp}!YesNoP@{YesNoP}}
\index{YesNoP@{YesNoP}!output.cpp@{output.cpp}}
\subsubsection{\setlength{\rightskip}{0pt plus 5cm}int Yes\-No\-P (const char $\ast$ {\em message})}\label{output_8cpp_a4}
