# Supplementary material for: Contact-Inhibited Chemotaxis in De Novo and Sprouting Blood-Vessel Growth
Source: PLoS Comput Biol. 2008 Sep 19;4(9):e1000163. doi: 10.1371/journal.pcbi.1000163 (PMC2528254; doi:10.1371/journal.pcbi.1000163)
Supplement: Protocol S1 — Tissue Simulation Toolkit v0.1.3. The source code for the software used for the simulations presented in this paper is also available from http://sourceforge.net/projects/tst. Installation: Unpack and compile according to the instructions given in the INSTALL file The code is written in C++ using the cross-platform (Windows, Mac, or Unix/Linux) library Qt (available from www.trolltech.com). (332 KB ZIP) [file pcbi.1000163.s002.zip › TST0.1.3/latex/output_8h.tex]

\section{/home/romer/TST0.1.3/output.h File Reference}
\label{output_8h}\index{/home/romer/TST0.1.3/output.h@{/home/romer/TST0.1.3/output.h}}
\subsection*{Defines}
\begin{CompactItemize}
\item 
\#define {\bf MESS\_\-BUF\_\-SIZE}\ 160
\item 
\#define {\bf FALSE}\ 0
\item 
\#define {\bf TRUE}\ 1
\end{CompactItemize}
\subsection*{Functions}
\begin{CompactItemize}
\item 
int {\bf Open\-File\-And\-Check\-Existance} (FILE $\ast$$\ast$fp, const char $\ast$fname, char $\ast$ftype)
\item 
int {\bf Yes\-No\-P} (const char $\ast$message)
\item 
FILE $\ast$ {\bf Open\-Write\-File} (const char $\ast$filename)
\item 
FILE $\ast$ {\bf Open\-GZipped\-Write\-File} (const char $\ast$filename)
\item 
FILE $\ast$ {\bf Open\-Read\-File} (const char $\ast$filename)
\item 
char $\ast$ {\bf Read\-Line} (FILE $\ast$fp)
\item 
void {\bf Check\-File} (FILE $\ast$fp)
\item 
int {\bf File\-Exists\-P} (const char $\ast$fname)
\item 
char $\ast$ {\bf Chext} (char $\ast$filename)
\item 
void {\bf Make\-Dir} (const char $\ast$dirname)
\item 
bool {\bf Can\-We\-Write\-P} (char $\ast$filename)
\end{CompactItemize}


\subsection{Define Documentation}
\index{output.h@{output.h}!FALSE@{FALSE}}
\index{FALSE@{FALSE}!output.h@{output.h}}
\subsubsection{\setlength{\rightskip}{0pt plus 5cm}\#define FALSE\ 0}\label{output_8h_a1}


\index{output.h@{output.h}!MESS_BUF_SIZE@{MESS\_\-BUF\_\-SIZE}}
\index{MESS_BUF_SIZE@{MESS\_\-BUF\_\-SIZE}!output.h@{output.h}}
\subsubsection{\setlength{\rightskip}{0pt plus 5cm}\#define MESS\_\-BUF\_\-SIZE\ 160}\label{output_8h_a0}


\index{output.h@{output.h}!TRUE@{TRUE}}
\index{TRUE@{TRUE}!output.h@{output.h}}
\subsubsection{\setlength{\rightskip}{0pt plus 5cm}\#define TRUE\ 1}\label{output_8h_a2}


\subsection{Function Documentation}
\index{output.h@{output.h}!CanWeWriteP@{CanWeWriteP}}
\index{CanWeWriteP@{CanWeWriteP}!output.h@{output.h}}
\subsubsection{\setlength{\rightskip}{0pt plus 5cm}bool Can\-We\-Write\-P (char $\ast$ {\em filename})}\label{output_8h_a13}


\index{output.h@{output.h}!CheckFile@{CheckFile}}
\index{CheckFile@{CheckFile}!output.h@{output.h}}
\subsubsection{\setlength{\rightskip}{0pt plus 5cm}void Check\-File (FILE $\ast$ {\em fp})}\label{output_8h_a9}


\index{output.h@{output.h}!Chext@{Chext}}
\index{Chext@{Chext}!output.h@{output.h}}
\subsubsection{\setlength{\rightskip}{0pt plus 5cm}char$\ast$ Chext (char $\ast$ {\em filename})}\label{output_8h_a11}


\index{output.h@{output.h}!FileExistsP@{FileExistsP}}
\index{FileExistsP@{FileExistsP}!output.h@{output.h}}
\subsubsection{\setlength{\rightskip}{0pt plus 5cm}int File\-Exists\-P (const char $\ast$ {\em fname})}\label{output_8h_a10}


\index{output.h@{output.h}!MakeDir@{MakeDir}}
\index{MakeDir@{MakeDir}!output.h@{output.h}}
\subsubsection{\setlength{\rightskip}{0pt plus 5cm}void Make\-Dir (const char $\ast$ {\em dirname})}\label{output_8h_a12}


\index{output.h@{output.h}!OpenFileAndCheckExistance@{OpenFileAndCheckExistance}}
\index{OpenFileAndCheckExistance@{OpenFileAndCheckExistance}!output.h@{output.h}}
\subsubsection{\setlength{\rightskip}{0pt plus 5cm}int Open\-File\-And\-Check\-Existance (FILE $\ast$$\ast$ {\em fp}, const char $\ast$ {\em fname}, char $\ast$ {\em ftype})}\label{output_8h_a3}


\index{output.h@{output.h}!OpenGZippedWriteFile@{OpenGZippedWriteFile}}
\index{OpenGZippedWriteFile@{OpenGZippedWriteFile}!output.h@{output.h}}
\subsubsection{\setlength{\rightskip}{0pt plus 5cm}FILE$\ast$ Open\-GZipped\-Write\-File (const char $\ast$ {\em filename})}\label{output_8h_a6}


\index{output.h@{output.h}!OpenReadFile@{OpenReadFile}}
\index{OpenReadFile@{OpenReadFile}!output.h@{output.h}}
\subsubsection{\setlength{\rightskip}{0pt plus 5cm}FILE$\ast$ Open\-Read\-File (const char $\ast$ {\em filename})}\label{output_8h_a7}


\index{output.h@{output.h}!OpenWriteFile@{OpenWriteFile}}
\index{OpenWriteFile@{OpenWriteFile}!output.h@{output.h}}
\subsubsection{\setlength{\rightskip}{0pt plus 5cm}FILE$\ast$ Open\-Write\-File (const char $\ast$ {\em filename})}\label{output_8h_a5}


\index{output.h@{output.h}!ReadLine@{ReadLine}}
\index{ReadLine@{ReadLine}!output.h@{output.h}}
\subsubsection{\setlength{\rightskip}{0pt plus 5cm}char$\ast$ Read\-Line (FILE $\ast$ {\em fp})}\label{output_8h_a8}


\index{output.h@{output.h}!YesNoP@{YesNoP}}
\index{YesNoP@{YesNoP}!output.h@{output.h}}
\subsubsection{\setlength{\rightskip}{0pt plus 5cm}int Yes\-No\-P (const char $\ast$ {\em message})}\label{output_8h_a4}
