# Supplementary material for: Contact-Inhibited Chemotaxis in De Novo and Sprouting Blood-Vessel Growth
Source: PLoS Comput Biol. 2008 Sep 19;4(9):e1000163. doi: 10.1371/journal.pcbi.1000163 (PMC2528254; doi:10.1371/journal.pcbi.1000163)
Supplement: Protocol S1 — Tissue Simulation Toolkit v0.1.3. The source code for the software used for the simulations presented in this paper is also available from http://sourceforge.net/projects/tst. Installation: Unpack and compile according to the instructions given in the INSTALL file The code is written in C++ using the cross-platform (Windows, Mac, or Unix/Linux) library Qt (available from www.trolltech.com). (332 KB ZIP) [file pcbi.1000163.s002.zip › TST0.1.3/latex/parse_8cpp.tex]

\section{/home/romer/TST0.1.3/parse.cpp File Reference}
\label{parse_8cpp}\index{/home/romer/TST0.1.3/parse.cpp@{/home/romer/TST0.1.3/parse.cpp}}
{\tt \#include $<$stdio.h$>$}\par
{\tt \#include $<$string.h$>$}\par
{\tt \#include $<$stdlib.h$>$}\par
{\tt \#include $<$errno.h$>$}\par
{\tt \#include \char`\"{}warning.h\char`\"{}}\par
{\tt \#include \char`\"{}parse.h\char`\"{}}\par
{\tt \#include \char`\"{}output.h\char`\"{}}\par
\subsection*{Functions}
\begin{CompactItemize}
\item 
char $\ast$ {\bf Parse\-Par} (FILE $\ast$fp, char $\ast$parameter, bool wrapflag)
\item 
int {\bf igetpar} (FILE $\ast$fp, char $\ast$parameter, bool wrapflag)
\item 
int {\bf igetpar} (FILE $\ast$fp, char $\ast$parameter, int default\_\-val, bool wrapflag)
\item 
float {\bf fgetpar} (FILE $\ast$fp, char $\ast$parameter, bool wrapflag)
\item 
float {\bf fgetpar} (FILE $\ast$fp, char $\ast$parameter, double default\_\-val, bool wrapflag)
\item 
double $\ast$ {\bf dgetparlist} (FILE $\ast$fp, char $\ast$parameter, int n, bool wrapflag)
\item 
char $\ast$ {\bf sgetpar} (FILE $\ast$fp, char $\ast$parameter, bool wrapflag)
\item 
char $\ast$ {\bf sgetpar} (FILE $\ast$fp, char $\ast$parameter, const char $\ast$default\_\-val, bool wrapflag)
\item 
char $\ast$ {\bf bool\_\-str} (bool bool\_\-var)
\item 
bool {\bf bgetpar} (FILE $\ast$fp, char $\ast$parameter, bool wrapflag)
\item 
bool {\bf bgetpar} (FILE $\ast$fp, char $\ast$parameter, int default\_\-val, bool wrapflag)
\item 
char $\ast$ {\bf Search\-Token} (FILE $\ast$fp, char $\ast$token, bool wrapflag)
\item 
int {\bf Token\-In\-Line\-P} (char $\ast$line, char $\ast$token)
\item 
void {\bf Skip\-Line} (FILE $\ast$fp)
\item 
void {\bf Skip\-Token} (FILE $\ast$fp, char $\ast$token, bool wrapflag)
\end{CompactItemize}


\subsection{Function Documentation}
\index{parse.cpp@{parse.cpp}!bgetpar@{bgetpar}}
\index{bgetpar@{bgetpar}!parse.cpp@{parse.cpp}}
\subsubsection{\setlength{\rightskip}{0pt plus 5cm}bool bgetpar (FILE $\ast$ {\em fp}, char $\ast$ {\em parameter}, int {\em default\_\-val}, bool {\em wrapflag})}\label{parse_8cpp_a10}


\index{parse.cpp@{parse.cpp}!bgetpar@{bgetpar}}
\index{bgetpar@{bgetpar}!parse.cpp@{parse.cpp}}
\subsubsection{\setlength{\rightskip}{0pt plus 5cm}bool bgetpar (FILE $\ast$ {\em fp}, char $\ast$ {\em parameter}, bool {\em wrapflag})}\label{parse_8cpp_a9}


\index{parse.cpp@{parse.cpp}!bool_str@{bool\_\-str}}
\index{bool_str@{bool\_\-str}!parse.cpp@{parse.cpp}}
\subsubsection{\setlength{\rightskip}{0pt plus 5cm}char$\ast$ bool\_\-str (bool {\em bool\_\-var})}\label{parse_8cpp_a8}


\index{parse.cpp@{parse.cpp}!dgetparlist@{dgetparlist}}
\index{dgetparlist@{dgetparlist}!parse.cpp@{parse.cpp}}
\subsubsection{\setlength{\rightskip}{0pt plus 5cm}double$\ast$ dgetparlist (FILE $\ast$ {\em fp}, char $\ast$ {\em parameter}, int {\em n}, bool {\em wrapflag})}\label{parse_8cpp_a5}


\index{parse.cpp@{parse.cpp}!fgetpar@{fgetpar}}
\index{fgetpar@{fgetpar}!parse.cpp@{parse.cpp}}
\subsubsection{\setlength{\rightskip}{0pt plus 5cm}float fgetpar (FILE $\ast$ {\em fp}, char $\ast$ {\em parameter}, double {\em default\_\-val}, bool {\em wrapflag})}\label{parse_8cpp_a4}


\index{parse.cpp@{parse.cpp}!fgetpar@{fgetpar}}
\index{fgetpar@{fgetpar}!parse.cpp@{parse.cpp}}
\subsubsection{\setlength{\rightskip}{0pt plus 5cm}float fgetpar (FILE $\ast$ {\em fp}, char $\ast$ {\em parameter}, bool {\em wrapflag})}\label{parse_8cpp_a3}


\index{parse.cpp@{parse.cpp}!igetpar@{igetpar}}
\index{igetpar@{igetpar}!parse.cpp@{parse.cpp}}
\subsubsection{\setlength{\rightskip}{0pt plus 5cm}int igetpar (FILE $\ast$ {\em fp}, char $\ast$ {\em parameter}, int {\em default\_\-val}, bool {\em wrapflag})}\label{parse_8cpp_a2}


\index{parse.cpp@{parse.cpp}!igetpar@{igetpar}}
\index{igetpar@{igetpar}!parse.cpp@{parse.cpp}}
\subsubsection{\setlength{\rightskip}{0pt plus 5cm}int igetpar (FILE $\ast$ {\em fp}, char $\ast$ {\em parameter}, bool {\em wrapflag})}\label{parse_8cpp_a1}


\index{parse.cpp@{parse.cpp}!ParsePar@{ParsePar}}
\index{ParsePar@{ParsePar}!parse.cpp@{parse.cpp}}
\subsubsection{\setlength{\rightskip}{0pt plus 5cm}char$\ast$ Parse\-Par (FILE $\ast$ {\em fp}, char $\ast$ {\em parameter}, bool {\em wrapflag})}\label{parse_8cpp_a0}


\index{parse.cpp@{parse.cpp}!SearchToken@{SearchToken}}
\index{SearchToken@{SearchToken}!parse.cpp@{parse.cpp}}
\subsubsection{\setlength{\rightskip}{0pt plus 5cm}char$\ast$ Search\-Token (FILE $\ast$ {\em fp}, char $\ast$ {\em token}, bool {\em wrapflag})}\label{parse_8cpp_a11}


\index{parse.cpp@{parse.cpp}!sgetpar@{sgetpar}}
\index{sgetpar@{sgetpar}!parse.cpp@{parse.cpp}}
\subsubsection{\setlength{\rightskip}{0pt plus 5cm}char$\ast$ sgetpar (FILE $\ast$ {\em fp}, char $\ast$ {\em parameter}, const char $\ast$ {\em default\_\-val}, bool {\em wrapflag})}\label{parse_8cpp_a7}


\index{parse.cpp@{parse.cpp}!sgetpar@{sgetpar}}
\index{sgetpar@{sgetpar}!parse.cpp@{parse.cpp}}
\subsubsection{\setlength{\rightskip}{0pt plus 5cm}char$\ast$ sgetpar (FILE $\ast$ {\em fp}, char $\ast$ {\em parameter}, bool {\em wrapflag})}\label{parse_8cpp_a6}


\index{parse.cpp@{parse.cpp}!SkipLine@{SkipLine}}
\index{SkipLine@{SkipLine}!parse.cpp@{parse.cpp}}
\subsubsection{\setlength{\rightskip}{0pt plus 5cm}void Skip\-Line (FILE $\ast$ {\em fp})}\label{parse_8cpp_a13}


\index{parse.cpp@{parse.cpp}!SkipToken@{SkipToken}}
\index{SkipToken@{SkipToken}!parse.cpp@{parse.cpp}}
\subsubsection{\setlength{\rightskip}{0pt plus 5cm}void Skip\-Token (FILE $\ast$ {\em fp}, char $\ast$ {\em token}, bool {\em wrapflag})}\label{parse_8cpp_a14}


\index{parse.cpp@{parse.cpp}!TokenInLineP@{TokenInLineP}}
\index{TokenInLineP@{TokenInLineP}!parse.cpp@{parse.cpp}}
\subsubsection{\setlength{\rightskip}{0pt plus 5cm}int Token\-In\-Line\-P (char $\ast$ {\em line}, char $\ast$ {\em token})}\label{parse_8cpp_a12}
