# Supplementary material for: Contact-Inhibited Chemotaxis in De Novo and Sprouting Blood-Vessel Growth
Source: PLoS Comput Biol. 2008 Sep 19;4(9):e1000163. doi: 10.1371/journal.pcbi.1000163 (PMC2528254; doi:10.1371/journal.pcbi.1000163)
Supplement: Protocol S1 — Tissue Simulation Toolkit v0.1.3. The source code for the software used for the simulations presented in this paper is also available from http://sourceforge.net/projects/tst. Installation: Unpack and compile according to the instructions given in the INSTALL file The code is written in C++ using the cross-platform (Windows, Mac, or Unix/Linux) library Qt (available from www.trolltech.com). (332 KB ZIP) [file pcbi.1000163.s002.zip › TST0.1.3/latex/qt3graph_8cpp.tex]

\section{/home/romer/TST0.1.3/qt3graph.cpp File Reference}
\label{qt3graph_8cpp}\index{/home/romer/TST0.1.3/qt3graph.cpp@{/home/romer/TST0.1.3/qt3graph.cpp}}
{\tt \#include $<$qapplication.h$>$}\par
{\tt \#include $<$qwidget.h$>$}\par
{\tt \#include $<$qlabel.h$>$}\par
{\tt \#include $<$qpainter.h$>$}\par
{\tt \#include $<$qpicture.h$>$}\par
{\tt \#include $<$malloc.h$>$}\par
{\tt \#include $<$iostream$>$}\par
{\tt \#include $<$qtimer.h$>$}\par
{\tt \#include $<$qpixmap.h$>$}\par
{\tt \#include $<$qimage.h$>$}\par
{\tt \#include $<$qstrlist.h$>$}\par
{\tt \#include \char`\"{}qtgraph.h\char`\"{}}\par
{\tt \#include \char`\"{}parameter.h\char`\"{}}\par
