# Supplementary material for: Contact-Inhibited Chemotaxis in De Novo and Sprouting Blood-Vessel Growth
Source: PLoS Comput Biol. 2008 Sep 19;4(9):e1000163. doi: 10.1371/journal.pcbi.1000163 (PMC2528254; doi:10.1371/journal.pcbi.1000163)
Supplement: Protocol S1 — Tissue Simulation Toolkit v0.1.3. The source code for the software used for the simulations presented in this paper is also available from http://sourceforge.net/projects/tst. Installation: Unpack and compile according to the instructions given in the INSTALL file The code is written in C++ using the cross-platform (Windows, Mac, or Unix/Linux) library Qt (available from www.trolltech.com). (332 KB ZIP) [file pcbi.1000163.s002.zip › TST0.1.3/latex/random_8cpp.tex]

\section{/home/romer/TST0.1.3/random.cpp File Reference}
\label{random_8cpp}\index{/home/romer/TST0.1.3/random.cpp@{/home/romer/TST0.1.3/random.cpp}}
{\tt \#include $<$stdio.h$>$}\par
{\tt \#include $<$stdlib.h$>$}\par
{\tt \#include $<$sys/timeb.h$>$}\par
{\tt \#include $<$iostream$>$}\par
{\tt \#include \char`\"{}random.h\char`\"{}}\par
\subsection*{Functions}
\begin{CompactItemize}
\item 
double {\bf RANDOM} (void)
\item 
int {\bf Seed} (int seed)
\item 
long {\bf Random\-Number} (long max)
\item 
void {\bf Ask\-Seed} (void)
\item 
int {\bf Randomize} (void)
\end{CompactItemize}


\subsection{Function Documentation}
\index{random.cpp@{random.cpp}!AskSeed@{AskSeed}}
\index{AskSeed@{AskSeed}!random.cpp@{random.cpp}}
\subsubsection{\setlength{\rightskip}{0pt plus 5cm}void Ask\-Seed (void)}\label{random_8cpp_a4}


Interactively ask for the seed \begin{Desc}
\item[Parameters:]
\begin{description}
\item[{\em void}]\end{description}
\end{Desc}
\begin{Desc}
\item[Returns:]void \end{Desc}
\index{random.cpp@{random.cpp}!RANDOM@{RANDOM}}
\index{RANDOM@{RANDOM}!random.cpp@{random.cpp}}
\subsubsection{\setlength{\rightskip}{0pt plus 5cm}double RANDOM (void)}\label{random_8cpp_a1}


\begin{Desc}
\item[Returns:]A random double between 0 and 1 \end{Desc}
\index{random.cpp@{random.cpp}!Randomize@{Randomize}}
\index{Randomize@{Randomize}!random.cpp@{random.cpp}}
\subsubsection{\setlength{\rightskip}{0pt plus 5cm}int Randomize (void)}\label{random_8cpp_a5}


Make a random seed based on the local time \begin{Desc}
\item[Parameters:]
\begin{description}
\item[{\em void}]\end{description}
\end{Desc}
\begin{Desc}
\item[Returns:]void \end{Desc}
\index{random.cpp@{random.cpp}!RandomNumber@{RandomNumber}}
\index{RandomNumber@{RandomNumber}!random.cpp@{random.cpp}}
\subsubsection{\setlength{\rightskip}{0pt plus 5cm}long Random\-Number (long {\em max})}\label{random_8cpp_a3}


Returns a random integer value between 1 and 'max' \begin{Desc}
\item[Parameters:]
\begin{description}
\item[{\em The}]maximum value (long) \end{description}
\end{Desc}
\begin{Desc}
\item[Returns:]A random integer (long) \end{Desc}
\index{random.cpp@{random.cpp}!Seed@{Seed}}
\index{Seed@{Seed}!random.cpp@{random.cpp}}
\subsubsection{\setlength{\rightskip}{0pt plus 5cm}int Seed (int {\em seed})}\label{random_8cpp_a2}


\begin{Desc}
\item[Parameters:]
\begin{description}
\item[{\em An}]integer random seed \end{description}
\end{Desc}
\begin{Desc}
\item[Returns:]the random seed \end{Desc}
