# Supplementary material for: Contact-Inhibited Chemotaxis in De Novo and Sprouting Blood-Vessel Growth
Source: PLoS Comput Biol. 2008 Sep 19;4(9):e1000163. doi: 10.1371/journal.pcbi.1000163 (PMC2528254; doi:10.1371/journal.pcbi.1000163)
Supplement: Protocol S1 — Tissue Simulation Toolkit v0.1.3. The source code for the software used for the simulations presented in this paper is also available from http://sourceforge.net/projects/tst. Installation: Unpack and compile according to the instructions given in the INSTALL file The code is written in C++ using the cross-platform (Windows, Mac, or Unix/Linux) library Qt (available from www.trolltech.com). (332 KB ZIP) [file pcbi.1000163.s002.zip › TST0.1.3/latex/random_8h.tex]

\section{/home/romer/TST0.1.3/random.h File Reference}
\label{random_8h}\index{/home/romer/TST0.1.3/random.h@{/home/romer/TST0.1.3/random.h}}
\subsection*{Defines}
\begin{CompactItemize}
\item 
\#define {\bf MBIG}\ 1000000000
\item 
\#define {\bf MSEED}\ 161803398
\item 
\#define {\bf MZ}\ 0
\item 
\#define {\bf FAC}\ (1.0/MBIG)
\end{CompactItemize}
\subsection*{Functions}
\begin{CompactItemize}
\item 
double {\bf RANDOM} ()
\item 
int {\bf Seed} (int seed)
\item 
long {\bf Random\-Number} (long max)
\item 
void {\bf Ask\-Seed} ()
\item 
int {\bf Randomize} (void)
\end{CompactItemize}


\subsection{Define Documentation}
\index{random.h@{random.h}!FAC@{FAC}}
\index{FAC@{FAC}!random.h@{random.h}}
\subsubsection{\setlength{\rightskip}{0pt plus 5cm}\#define FAC\ (1.0/MBIG)}\label{random_8h_a3}


\index{random.h@{random.h}!MBIG@{MBIG}}
\index{MBIG@{MBIG}!random.h@{random.h}}
\subsubsection{\setlength{\rightskip}{0pt plus 5cm}\#define MBIG\ 1000000000}\label{random_8h_a0}


\index{random.h@{random.h}!MSEED@{MSEED}}
\index{MSEED@{MSEED}!random.h@{random.h}}
\subsubsection{\setlength{\rightskip}{0pt plus 5cm}\#define MSEED\ 161803398}\label{random_8h_a1}


\index{random.h@{random.h}!MZ@{MZ}}
\index{MZ@{MZ}!random.h@{random.h}}
\subsubsection{\setlength{\rightskip}{0pt plus 5cm}\#define MZ\ 0}\label{random_8h_a2}


\subsection{Function Documentation}
\index{random.h@{random.h}!AskSeed@{AskSeed}}
\index{AskSeed@{AskSeed}!random.h@{random.h}}
\subsubsection{\setlength{\rightskip}{0pt plus 5cm}void Ask\-Seed (void)}\label{random_8h_a7}


Interactively ask for the seed \begin{Desc}
\item[Parameters:]
\begin{description}
\item[{\em void}]\end{description}
\end{Desc}
\begin{Desc}
\item[Returns:]void \end{Desc}
\index{random.h@{random.h}!RANDOM@{RANDOM}}
\index{RANDOM@{RANDOM}!random.h@{random.h}}
\subsubsection{\setlength{\rightskip}{0pt plus 5cm}double RANDOM (void)}\label{random_8h_a4}


\begin{Desc}
\item[Returns:]A random double between 0 and 1 \end{Desc}
\index{random.h@{random.h}!Randomize@{Randomize}}
\index{Randomize@{Randomize}!random.h@{random.h}}
\subsubsection{\setlength{\rightskip}{0pt plus 5cm}int Randomize (void)}\label{random_8h_a8}


Make a random seed based on the local time \begin{Desc}
\item[Parameters:]
\begin{description}
\item[{\em void}]\end{description}
\end{Desc}
\begin{Desc}
\item[Returns:]void \end{Desc}
\index{random.h@{random.h}!RandomNumber@{RandomNumber}}
\index{RandomNumber@{RandomNumber}!random.h@{random.h}}
\subsubsection{\setlength{\rightskip}{0pt plus 5cm}long Random\-Number (long {\em max})}\label{random_8h_a6}


Returns a random integer value between 1 and 'max' \begin{Desc}
\item[Parameters:]
\begin{description}
\item[{\em The}]maximum value (long) \end{description}
\end{Desc}
\begin{Desc}
\item[Returns:]A random integer (long) \end{Desc}
\index{random.h@{random.h}!Seed@{Seed}}
\index{Seed@{Seed}!random.h@{random.h}}
\subsubsection{\setlength{\rightskip}{0pt plus 5cm}int Seed (int {\em seed})}\label{random_8h_a5}


\begin{Desc}
\item[Parameters:]
\begin{description}
\item[{\em An}]integer random seed \end{description}
\end{Desc}
\begin{Desc}
\item[Returns:]the random seed \end{Desc}
