# Supplementary material for: Contact-Inhibited Chemotaxis in De Novo and Sprouting Blood-Vessel Growth
Source: PLoS Comput Biol. 2008 Sep 19;4(9):e1000163. doi: 10.1371/journal.pcbi.1000163 (PMC2528254; doi:10.1371/journal.pcbi.1000163)
Supplement: Protocol S1 — Tissue Simulation Toolkit v0.1.3. The source code for the software used for the simulations presented in this paper is also available from http://sourceforge.net/projects/tst. Installation: Unpack and compile according to the instructions given in the INSTALL file The code is written in C++ using the cross-platform (Windows, Mac, or Unix/Linux) library Qt (available from www.trolltech.com). (332 KB ZIP) [file pcbi.1000163.s002.zip › TST0.1.3/latex/refman.tex]

\documentclass[a4paper]{book}
\usepackage{a4wide}
\usepackage{makeidx}
\usepackage{fancyhdr}
\usepackage{graphicx}
\usepackage{multicol}
\usepackage{float}
\usepackage{textcomp}
\usepackage{alltt}
\usepackage{doxygen}
\makeindex
\setcounter{tocdepth}{1}
\renewcommand{\footrulewidth}{0.4pt}
\begin{document}
\begin{titlepage}
\vspace*{7cm}
\begin{center}
{\Large Tissue Simulation Toolkit Reference Manual\\[1ex]\large 0.1.1 }\\
\vspace*{1cm}
{\large Generated by Doxygen 1.3.5}\\
\vspace*{0.5cm}
{\small Tue Dec 12 16:32:40 2006}\\
\end{center}
\end{titlepage}
\clearemptydoublepage
\pagenumbering{roman}
\tableofcontents
\clearemptydoublepage
\pagenumbering{arabic}
\chapter{Tissue Simulation Toolkit, v0.1.1 }
\label{index}\input{index}
\chapter{Tissue Simulation Toolkit Namespace Index}
\input{namespaces}
\chapter{Tissue Simulation Toolkit Hierarchical Index}
\input{hierarchy}
\chapter{Tissue Simulation Toolkit Class Index}
\input{annotated}
\chapter{Tissue Simulation Toolkit File Index}
\input{files}
\chapter{Tissue Simulation Toolkit Namespace Documentation}
\input{namespaceColourMode}
\include{namespacestd}
\chapter{Tissue Simulation Toolkit Class Documentation}
\input{classCell}
\include{classCellularPotts}
\include{structco}
\include{classDir}
\include{classDish}
\include{classGraphics}
\include{classInfo}
\include{structli}
\include{classParameter}
\include{classPDE}
\include{classPoint}
\include{classQtGraphics}
\include{classX11Graphics}
\chapter{Tissue Simulation Toolkit File Documentation}
\input{ca_8cpp}
\include{ca_8h}
\include{cell_8cpp}
\include{cell_8h}
\include{conrec_8cpp}
\include{conrec_8h}
\include{crash_8cpp}
\include{crash_8h}
\include{dish_8cpp}
\include{dish_8h}
\include{engulfment_8cpp}
\include{graph_8h}
\include{hull_8cpp}
\include{hull_8h}
\include{info_8cpp}
\include{info_8h}
\include{mainpage_8h}
\include{misc_8cpp}
\include{misc_8h}
\include{output_8cpp}
\include{output_8h}
\include{parameter_8cpp}
\include{parameter_8h}
\include{parse_8cpp}
\include{parse_8h}
\include{pde_8cpp}
\include{pde_8h}
\include{pushing_8cpp}
\include{qt3graph_8cpp}
\include{qtgraph_8cpp}
\include{qtgraph_8h}
\include{random_8cpp}
\include{random_8h}
\include{sorting_8cpp}
\include{sqr_8h}
\include{sticky_8h}
\include{tumor_8cpp}
\include{vessel_8cpp}
\include{warning_8cpp}
\include{warning_8h}
\include{x11graph_8cpp}
\include{x11graph_8h}
\printindex
\end{document}
